# Supplementary material for: Modeling seasonal immune dynamics of honey bee (Apis mellifera L.) response to injection of heat-killed Serratia marcescens
Source: PLoS One. 2024 Oct 4;19(10):e0311415. doi: 10.1371/journal.pone.0311415 (PMC11452037; doi:10.1371/journal.pone.0311415)
Supplement: S2 File — (ZIP) [file pone.0311415.s002.zip]

Archive with 2 entries (2 files):
- Script/analysis.ipynb
- Script/analysis.pdf
