# Supplementary material for: Modeling seasonal immune dynamics of honey bee (Apis mellifera L.) response to injection of heat-killed Serratia marcescens
Source: PLoS One. 2024 Oct 4;19(10):e0311415. doi: 10.1371/journal.pone.0311415 (PMC11452037; doi:10.1371/journal.pone.0311415)
Supplement: S3 File — (ZIP) [file pone.0311415.s003.zip]

Archive with 11 entries (10 files):
- 240731_Supplementary material_Original data/
- 240731_Supplementary material_Original data/Abaecin relative concentration.csv
- 240731_Supplementary material_Original data/Abaecin relative gene expression.csv
- 240731_Supplementary material_Original data/Antimicrobial activity.csv
- 240731_Supplementary material_Original data/Apidaecin 1 concentration.csv
- 240731_Supplementary material_Original data/Apidaecin 1 relative gene expression.csv
- 240731_Supplementary material_Original data/Defensin 1 relative concentration.csv
- 240731_Supplementary material_Original data/Defensin 1 relative gene expression.csv
- 240731_Supplementary material_Original data/Hemocyte concentration.csv
- 240731_Supplementary material_Original data/Hymenoptaecin relative concentration.csv
- 240731_Supplementary material_Original data/Hymenoptaecin relative gene expression.csv
