# Supplementary material for: Modeling seasonal immune dynamics of honey bee (Apis mellifera L.) response to injection of heat-killed Serratia marcescens
Source: PLoS One. 2024 Oct 4;19(10):e0311415. doi: 10.1371/journal.pone.0311415 (PMC11452037; doi:10.1371/journal.pone.0311415)
Supplement: S3 File — (ZIP) [file pone.0311415.s003.zip › 240731_Supplementary material_Original data/Abaecin relative concentration.csv]

Population	Group	Hours pi	Measurement
Summer	Ctrl	4	0,347
Summer	Ctrl	4	0,253
Summer	Ctrl	4	0,328
Summer	CO2	4	0,348
Summer	CO2	4	0,329
Summer	CO2	4	0,304
Summer	PBS	4	0,592
Summer	PBS	4	0,284
Summer	PBS	4	0,235
Summer	Bacteria	4	0,358
Summer	Bacteria	4	0,261
Summer	Bacteria	4	0,257
Summer	Ctrl	8	0,513
Summer	Ctrl	8	0,586
Summer	Ctrl	8	0,314
Summer	CO2	8	0,294
Summer	CO2	8	0,982
Summer	CO2	8	0,410
Summer	PBS	8	0,344
Summer	PBS	8	0,547
Summer	PBS	8	0,406
Summer	Bacteria	8	0,482
Summer	Bacteria	8	0,321
Summer	Bacteria	8	0,230
Summer	Ctrl	12	0,211
Summer	Ctrl	12	0,586
Summer	Ctrl	12	0,208
Summer	CO2	12	0,236
Summer	CO2	12	0,428
Summer	CO2	12	0,279
Summer	PBS	12	0,425
Summer	PBS	12	0,498
Summer	PBS	12	0,331
Summer	Bacteria	12	1,464
Summer	Bacteria	12	0,616
Summer	Bacteria	12	1,557
Summer	Ctrl	16	0,319
Summer	Ctrl	16	0,269
Summer	Ctrl	16	0,213
Summer	CO2	16	0,254
Summer	CO2	16	0,329
Summer	CO2	16	0,424
Summer	PBS	16	1,581
Summer	PBS	16	0,864
Summer	PBS	16	1,613
Summer	Bacteria	16	1,091
Summer	Ctrl	20	0,251
Summer	Ctrl	20	0,246
Summer	Ctrl	20	0,236
Summer	CO2	20	0,268
Summer	CO2	20	0,235
Summer	CO2	20	0,287
Summer	PBS	20	0,658
Summer	PBS	20	0,238
Summer	PBS	20	0,696
Summer	Bacteria	20	0,368
Summer	Bacteria	20	0,277
Summer	Ctrl	24	0,240
Summer	Ctrl	24	0,244
Summer	Ctrl	24	0,167
Summer	CO2	24	0,229
Summer	CO2	24	0,341
Summer	CO2	24	0,241
Summer	PBS	24	0,257
Summer	PBS	24	0,553
Summer	PBS	24	0,465
Summer	Bacteria	24	0,756
Summer	Bacteria	24	0,719
Summer	Bacteria	24	1,428
Winter	Ctrl	4	0,182
Winter	Ctrl	4	0,200
Winter	Ctrl	4	0,190
Winter	CO2	4	0,228
Winter	CO2	4	0,203
Winter	CO2	4	0,202
Winter	PBS	4	0,235
Winter	PBS	4	0,229
Winter	PBS	4	0,206
Winter	Bacteria	4	0,229
Winter	Bacteria	4	0,198
Winter	Bacteria	4	0,280
Winter	Ctrl	12	0,217
Winter	Ctrl	12	0,195
Winter	Ctrl	12	0,290
Winter	CO2	12	0,256
Winter	CO2	12	0,251
Winter	CO2	12	0,215
Winter	PBS	12	0,282
Winter	PBS	12	0,307
Winter	PBS	12	0,370
Winter	Bacteria	12	0,271
Winter	Bacteria	12	0,321
Winter	Bacteria	12	0,315
Winter	Ctrl	16	0,237
Winter	Ctrl	16	0,259
Winter	Ctrl	16	0,244
Winter	CO2	16	0,213
Winter	CO2	16	0,209
Winter	CO2	16	0,187
Winter	PBS	16	0,339
Winter	PBS	16	0,442
Winter	PBS	16	0,341
Winter	Bacteria	16	0,516
Winter	Bacteria	16	0,516
Winter	Bacteria	16	0,540
Winter	Ctrl	24	0,165
Winter	Ctrl	24	0,167
Winter	Ctrl	24	0,177
Winter	CO2	24	0,187
Winter	CO2	24	0,197
Winter	CO2	24	0,180
Winter	PBS	24	0,429
Winter	PBS	24	0,282
Winter	PBS	24	0,499
Winter	Bacteria	24	0,382
Winter	Bacteria	24	0,300
Winter	Bacteria	24	0,349
