# Supplementary material for: Modeling seasonal immune dynamics of honey bee (Apis mellifera L.) response to injection of heat-killed Serratia marcescens
Source: PLoS One. 2024 Oct 4;19(10):e0311415. doi: 10.1371/journal.pone.0311415 (PMC11452037; doi:10.1371/journal.pone.0311415)
Supplement: S3 File — (ZIP) [file pone.0311415.s003.zip › 240731_Supplementary material_Original data/Abaecin relative gene expression.csv]

Population	Group	Hours pi	Sample ID	Measurement
Summer	CTRL	4	1	0,420851923
Summer	CTRL	4	2	0,833088797
Summer	CTRL	4	3	0,830202954
Summer	CTRL	4	4	1,094148642
Summer	CTRL	4	5	0,202192973
Summer	CTRL	4	6	0,352420897
Summer	CTRL	4	7	0,703122869
Summer	CTRL	4	8	0,186032124
Summer	CTRL	4	9	0,535400951
Summer	CTRL	4	10	1,112913895
Summer	CO2	4	11	0,258262317
Summer	CO2	4	12	0,485101471
Summer	CO2	4	13	0,547497159
Summer	CO2	4	14	0,513386817
Summer	CO2	4	15	0,711554944
Summer	CO2	4	16	1,296941907
Summer	CO2	4	17	0,68729134
Summer	CO2	4	18	0,248198858
Summer	CO2	4	19	0,382039322
Summer	CO2	4	20	1,025590333
Summer	PBS	4	21	1,742449668
Summer	PBS	4	22	1,300521709
Summer	PBS	4	23	1,291175112
Summer	PBS	4	24	1,66166685
Summer	PBS	4	25	1,000730115
Summer	PBS	4	26	1,996133175
Summer	PBS	4	27	1,59250189
Summer	PBS	4	28	1,657499632
Summer	PBS	4	29	1,638139048
Summer	PBS	4	30	1,221506769
Summer	Bacteria	4	31	1,59608324
Summer	Bacteria	4	32	0,98689524
Summer	Bacteria	4	33	1,532321527
Summer	Bacteria	4	34	0,518354165
Summer	Bacteria	4	35	0,514596656
Summer	Bacteria	4	36	1,385766066
Summer	Bacteria	4	37	0,591422221
Summer	Bacteria	4	38	1,440465107
Summer	Bacteria	4	39	1,640070457
Summer	Bacteria	4	40	1,214206799
Summer	CTRL	8	41	1,444607874
Summer	CTRL	8	42	1,121147189
Summer	CTRL	8	43	1,039258352
Summer	CTRL	8	44	0,979202851
Summer	CTRL	8	45	0,626384896
Summer	CTRL	8	46	1,885717576
Summer	CTRL	8	47	2,257616766
Summer	CTRL	8	48	0,989427227
Summer	CTRL	8	49	0,265345774
Summer	CTRL	8	50	2,94935681
Summer	CO2	8	51	0,421527197
Summer	CO2	8	52	0,234159248
Summer	CO2	8	53	0,301308551
Summer	CO2	8	54	0,312702701
Summer	CO2	8	55	0,90664913
Summer	CO2	8	56	0,266871933
Summer	CO2	8	57	0,343123813
Summer	CO2	8	58	0,000749738
Summer	CO2	8	59	0,446359636
Summer	CO2	8	60	0,220774705
Summer	PBS	8	61	1,394922216
Summer	PBS	8	62	1,626043862
Summer	PBS	8	63	1,275485922
Summer	PBS	8	64	1,374131306
Summer	PBS	8	65	2,174940132
Summer	PBS	8	66	2,225378172
Summer	PBS	8	67	1,704449472
Summer	PBS	8	68	1,24987828
Summer	PBS	8	69	1,942129707
Summer	PBS	8	70	2,197844941
Summer	Bacteria	8	71	2,117139292
Summer	Bacteria	8	72	3,002309351
Summer	Bacteria	8	73	2,514952917
Summer	Bacteria	8	74	0,997971264
Summer	Bacteria	8	75	1,657448565
Summer	Bacteria	8	76	3,139644654
Summer	Bacteria	8	77	0,634192381
Summer	Bacteria	8	78	2,579616895
Summer	Bacteria	8	79	3,063470167
Summer	Bacteria	8	80	2,325944776
Summer	CTRL	12	81	2,156633224
Summer	CTRL	12	82	0,435330663
Summer	CTRL	12	83	0,372924906
Summer	CTRL	12	84	0,681767688
Summer	CTRL	12	85	1,26273319
Summer	CTRL	12	86	0,684192991
Summer	CTRL	12	87	0,527161308
Summer	CTRL	12	88	0,544522816
Summer	CTRL	12	89	1,016931223
Summer	CTRL	12	90	0,270275694
Summer	CO2	12	91	0,529866435
Summer	CO2	12	92	0,706410018
Summer	CO2	12	93	1,156062151
Summer	CO2	12	94	0,431829073
Summer	CO2	12	95	0,717890019
Summer	CO2	12	96	0,599805139
Summer	CO2	12	97	0,664703008
Summer	CO2	12	98	1,71245447
Summer	CO2	12	99	1,375669866
Summer	CO2	12	100	0,306767063
Summer	PBS	12	101	3,713095024
Summer	PBS	12	102	5,717901218
Summer	PBS	12	103	3,671897155
Summer	PBS	12	104	3,559660061
Summer	PBS	12	105	5,098735495
Summer	PBS	12	106	4,78232799
Summer	PBS	12	107	3,704362046
Summer	PBS	12	108	2,82706951
Summer	PBS	12	109	3,431839307
Summer	PBS	12	110	2,228545994
Summer	Bacteria	12	111	4,854825321
Summer	Bacteria	12	112	2,814604433
Summer	Bacteria	12	113	2,138420817
Summer	Bacteria	12	114	1,058709946
Summer	Bacteria	12	115	2,380752474
Summer	Bacteria	12	116	4,207303287
Summer	Bacteria	12	117	2,549058536
Summer	Bacteria	12	118	2,762103909
Summer	Bacteria	12	119	2,157409854
Summer	Bacteria	12	120	2,855563524
Summer	CTRL	16	121	0,733318299
Summer	CTRL	16	122	1,323757988
Summer	CTRL	16	123	0,744165516
Summer	CTRL	16	124	1,30035753
Summer	CTRL	16	125	0,68418309
Summer	CTRL	16	126	1,777185522
Summer	CTRL	16	127	2,003865298
Summer	CTRL	16	128	1,277180647
Summer	CTRL	16	129	1,412030163
Summer	CTRL	16	130	0,798660573
Summer	CO2	16	131	0,89261597
Summer	CO2	16	132	0,525066559
Summer	CO2	16	133	0,391992221
Summer	CO2	16	134	1,099765513
Summer	CO2	16	135	0,627464016
Summer	CO2	16	136	0,501839391
Summer	CO2	16	137	0,672766136
Summer	CO2	16	138	0,45151222
Summer	CO2	16	139	0,739886847
Summer	CO2	16	140	0,458016146
Summer	PBS	16	141	8,470733103
Summer	PBS	16	142	3,673287409
Summer	PBS	16	143	4,801211067
Summer	PBS	16	144	6,507831052
Summer	PBS	16	145	6,568735773
Summer	PBS	16	146	4,911718505
Summer	PBS	16	147	4,300835613
Summer	PBS	16	148	6,742113483
Summer	PBS	16	149	5,631740825
Summer	PBS	16	150	5,337536375
Summer	Bacteria	16	151	3,182503927
Summer	Bacteria	16	152	3,076914683
Summer	Bacteria	16	153	5,309519682
Summer	Bacteria	16	154	2,780648299
Summer	Bacteria	16	155	4,064346851
Summer	Bacteria	16	156	5,622586126
Summer	Bacteria	16	157	1,90307147
Summer	Bacteria	16	158	5,079145075
Summer	Bacteria	16	159	3,741955275
Summer	Bacteria	16	160	4,003191924
Summer	CTRL	20	161	0,537510078
Summer	CTRL	20	162	0,798705458
Summer	CTRL	20	163	0,651207279
Summer	CTRL	20	164	0,590657431
Summer	CTRL	20	165	3,401609233
Summer	CTRL	20	166	0,800389683
Summer	CTRL	20	167	0,8954158
Summer	CTRL	20	168	1,563251688
Summer	CTRL	20	169	1,306788457
Summer	CTRL	20	170	0,338189149
Summer	CO2	20	171	0,835546474
Summer	CO2	20	172	1,287271741
Summer	CO2	20	173	0,935893924
Summer	CO2	20	174	0,514996414
Summer	CO2	20	175	1,375948904
Summer	CO2	20	176	0,581933593
Summer	CO2	20	177	0,439798271
Summer	CO2	20	178	1,051311896
Summer	CO2	20	179	0,336958206
Summer	CO2	20	180	0,639873782
Summer	PBS	20	181	7,724753962
Summer	PBS	20	182	3,717372491
Summer	PBS	20	183	7,495957842
Summer	PBS	20	184	6,526791546
Summer	PBS	20	185	6,537718003
Summer	PBS	20	186	5,76446494
Summer	PBS	20	187	2,992226423
Summer	PBS	20	188	7,473017342
Summer	PBS	20	189	7,083808398
Summer	PBS	20	190	4,932738684
Summer	Bacteria	20	191	11,08183051
Summer	Bacteria	20	192	1,974785286
Summer	Bacteria	20	193	2,129158547
Summer	Bacteria	20	194	3,823246149
Summer	Bacteria	20	195	3,242093511
Summer	Bacteria	20	196	6,121542823
Summer	Bacteria	20	197	1,644355649
Summer	Bacteria	20	198	3,183991314
Summer	Bacteria	20	199	5,838299099
Summer	CTRL	24	200	0,517644298
Summer	CTRL	24	201	0,256083329
Summer	CTRL	24	202	0,415742466
Summer	CTRL	24	203	1,271437483
Summer	CTRL	24	204	0,710962172
Summer	CTRL	24	205	0,65652317
Summer	CTRL	24	206	0,745034191
Summer	CTRL	24	207	1,502428587
Summer	CTRL	24	208	0,858858426
Summer	CTRL	24	209	1,165554692
Summer	CO2	24	210	1,099517347
Summer	CO2	24	211	0,903043698
Summer	CO2	24	212	0,717337448
Summer	CO2	24	213	0,846894774
Summer	CO2	24	214	0,778397566
Summer	CO2	24	215	0,935537912
Summer	CO2	24	216	1,509234748
Summer	CO2	24	217	1,052448972
Summer	CO2	24	218	1,58222139
Summer	CO2	24	219	0,816076151
Summer	PBS	24	220	4,770531628
Summer	PBS	24	221	2,149711563
Summer	PBS	24	222	3,889013818
Summer	PBS	24	223	1,408683754
Summer	PBS	24	224	6,205921999
Summer	PBS	24	225	1,033967554
Summer	PBS	24	226	5,228493495
Summer	PBS	24	227	2,717920481
Summer	PBS	24	228	4,689202194
Summer	PBS	24	229	6,584013184
Summer	Bacteria	24	230	1,268473905
Summer	Bacteria	24	231	2,163179967
Summer	Bacteria	24	232	2,185062442
Summer	Bacteria	24	233	1,263699999
Summer	Bacteria	24	234	2,150024057
Summer	Bacteria	24	235	2,586166558
Summer	Bacteria	24	236	3,644523755
Summer	Bacteria	24	237	0,524023211
Summer	Bacteria	24	238	2,345945723
Winter	CTRL	4	1	0,107676216
Winter	CTRL	4	2	0,092845456
Winter	CTRL	4	3	0,355528514
Winter	CTRL	4	4	0,228247752
Winter	CTRL	4	5	0,266543261
Winter	CTRL	4	6	0,310503802
Winter	CTRL	4	7	0,135874116
Winter	CTRL	4	8	0,153710798
Winter	CTRL	4	9	0,099278554
Winter	CTRL	4	10	0,355483078
Winter	CO2	4	11	0,484917308
Winter	CO2	4	12	0,581346493
Winter	CO2	4	13	0,637738402
Winter	CO2	4	14	0,659601355
Winter	CO2	4	15	0,649473756
Winter	CO2	4	16	0,212307807
Winter	CO2	4	17	0,272156709
Winter	CO2	4	18	0,581113069
Winter	CO2	4	19	0,680224185
Winter	CO2	4	20	0,166102382
Winter	PBS	4	21	0,759542936
Winter	PBS	4	22	0,817487089
Winter	PBS	4	23	1,039249736
Winter	PBS	4	24	1,192893872
Winter	PBS	4	25	0,584203731
Winter	PBS	4	26	0,955360088
Winter	PBS	4	27	1,424429227
Winter	PBS	4	28	0,672758615
Winter	PBS	4	29	1,153690619
Winter	PBS	4	30	0,737210964
Winter	bakterie	4	31	0,936943512
Winter	bakterie	4	32	1,034143144
Winter	bakterie	4	33	0,818103312
Winter	bakterie	4	34	1,430956891
Winter	bakterie	4	35	0,722482235
Winter	bakterie	4	36	0,706672465
Winter	bakterie	4	37	0,527399193
Winter	bakterie	4	38	0,399610947
Winter	bakterie	4	39	0,704068435
Winter	bakterie	4	40	0,505596862
Winter	CTRL	12	41	0,620971534
Winter	CTRL	12	42	0,319352432
Winter	CTRL	12	43	0,773821857
Winter	CTRL	12	44	0,098036656
Winter	CTRL	12	45	0,072551672
Winter	CTRL	12	46	0,632240567
Winter	CTRL	12	47	0,312199859
Winter	CTRL	12	48	0,288634242
Winter	CTRL	12	49	0,467910541
Winter	CTRL	12	50	0,107175666
Winter	CO2	12	51	0,98726053
Winter	CO2	12	52	0,244991752
Winter	CO2	12	53	0,984317274
Winter	CO2	12	54	0,280763612
Winter	CO2	12	55	0,309497594
Winter	CO2	12	56	0,361765592
Winter	CO2	12	57	0,228988457
Winter	CO2	12	58	0,572156381
Winter	CO2	12	59	0,283117607
Winter	CO2	12	60	0,48364356
Winter	PBS	12	61	0,510783637
Winter	PBS	12	62	0,98507344
Winter	PBS	12	63	0,681965797
Winter	PBS	12	64	0,456005455
Winter	PBS	12	65	1,950724424
Winter	PBS	12	66	1,67140932
Winter	PBS	12	67	1,57199027
Winter	PBS	12	68	3,362731249
Winter	PBS	12	69	0,917719976
Winter	PBS	12	70	1,334304739
Winter	bakterie	12	71	2,878943572
Winter	bakterie	12	72	1,161918505
Winter	bakterie	12	73	3,141263209
Winter	bakterie	12	74	1,309600583
Winter	bakterie	12	75	3,020365221
Winter	bakterie	12	76	2,475988175
Winter	bakterie	12	77	1,639311456
Winter	bakterie	12	78	0,502583455
Winter	bakterie	12	79	0,926234093
Winter	bakterie	12	80	1,700506316
Winter	CTRL	16	81	0,178150374
Winter	CTRL	16	82	0,313783908
Winter	CTRL	16	83	0,686345568
Winter	CTRL	16	84	0,524027928
Winter	CTRL	16	85	0,000177547
Winter	CTRL	16	86	0,176239022
Winter	CTRL	16	87	0,176137604
Winter	CTRL	16	88	0,142012927
Winter	CTRL	16	89	0,249739729
Winter	CTRL	16	90	0,161587739
Winter	CO2	16	91	0,156876542
Winter	CO2	16	92	0,274597558
Winter	CO2	16	93	0,67034058
Winter	CO2	16	94	0,501036286
Winter	CO2	16	95	0,470202093
Winter	CO2	16	96	1,128501428
Winter	CO2	16	97	0,731485132
Winter	CO2	16	98	0,209672579
Winter	CO2	16	99	0,380153281
Winter	CO2	16	100	0,063575201
Winter	PBS	16	101	1,376592525
Winter	PBS	16	102	0,837845124
Winter	PBS	16	103	0,298530806
Winter	PBS	16	104	0,819915173
Winter	PBS	16	105	1,387570114
Winter	PBS	16	106	1,985600322
Winter	PBS	16	107	1,829431803
Winter	PBS	16	108	1,930726056
Winter	PBS	16	109	1,620142822
Winter	PBS	16	110	1,926988947
Winter	bakterie	16	111	1,287442536
Winter	bakterie	16	112	1,860180079
Winter	bakterie	16	113	1,28212477
Winter	bakterie	16	114	1,931414646
Winter	bakterie	16	115	2,057071621
Winter	bakterie	16	116	3,6874831
Winter	bakterie	16	117	0,689456063
Winter	bakterie	16	118	4,4797073
Winter	bakterie	16	119	3,194522486
Winter	bakterie	16	120	2,379245859
Winter	CTRL	24	121	0,5523878
Winter	CTRL	24	122	0,139177394
Winter	CTRL	24	123	0,547312887
Winter	CTRL	24	124	0,209397393
Winter	CTRL	24	125	0,552309722
Winter	CTRL	24	126	0,205260298
Winter	CTRL	24	127	0,301548204
Winter	CTRL	24	128	0,842740727
Winter	CTRL	24	129	0,12888425
Winter	CTRL	24	130	0,190039698
Winter	CO2	24	131	0,078450075
Winter	CO2	24	132	9,38248E-05
Winter	CO2	24	133	0,206588945
Winter	CO2	24	134	0,145028797
Winter	CO2	24	135	0,307363673
Winter	CO2	24	136	0,264353794
Winter	CO2	24	137	0,10531478
Winter	CO2	24	138	0,111585289
Winter	CO2	24	139	0,345330115
Winter	CO2	24	140	0,611806316
Winter	PBS	24	141	4,337623281
Winter	PBS	24	142	3,830307676
Winter	PBS	24	143	3,028809622
Winter	PBS	24	144	3,98784031
Winter	PBS	24	145	2,287636513
Winter	PBS	24	146	0,989690137
Winter	PBS	24	147	1,267638719
Winter	PBS	24	148	1,074895389
Winter	PBS	24	149	0,003802759
Winter	PBS	24	150	2,342702016
Winter	bakterie	24	151	2,495142135
Winter	bakterie	24	152	2,482334107
Winter	bakterie	24	153	1,037857331
Winter	bakterie	24	154	2,261440112
Winter	bakterie	24	155	1,812565132
Winter	bakterie	24	156	0,869908035
Winter	bakterie	24	157	1,718180748
Winter	bakterie	24	158	3,357257276
Winter	bakterie	24	159	2,082311785
Winter	bakterie	24	160	1,836358993
