# Supplementary material for: Modeling seasonal immune dynamics of honey bee (Apis mellifera L.) response to injection of heat-killed Serratia marcescens
Source: PLoS One. 2024 Oct 4;19(10):e0311415. doi: 10.1371/journal.pone.0311415 (PMC11452037; doi:10.1371/journal.pone.0311415)
Supplement: S3 File — (ZIP) [file pone.0311415.s003.zip › 240731_Supplementary material_Original data/Antimicrobial activity.csv]

Population	Group	Hours pi	Sample ID	Measurement
Summer	CTRL	4	1	1,32
Summer	CTRL	4	2	2,57
Summer	CTRL	4	3	1,73
Summer	CTRL	4	4	2,49
Summer	CTRL	4	5	4,16
Summer	CO2	4	6	5,44
Summer	CO2	4	7	7,17
Summer	CO2	4	8	3,18
Summer	CO2	4	9	3,67
Summer	CO2	4	10	3,14
Summer	PBS	4	11	3,93
Summer	PBS	4	12	3,86
Summer	PBS	4	13	4,07
Summer	PBS	4	14	3,96
Summer	PBS	4	15	2,76
Summer	Bacteria	4	16	4,50
Summer	Bacteria	4	17	5,19
Summer	Bacteria	4	18	3,09
Summer	Bacteria	4	19	4,87
Summer	Bacteria	4	20	4,06
Summer	CTRL	8	21	5,01
Summer	CTRL	8	22	6,61
Summer	CTRL	8	23	3,85
Summer	CTRL	8	24	5,54
Summer	CTRL	8	25	3,95
Summer	CO2	8	26	2,34
Summer	CO2	8	27	1,86
Summer	CO2	8	28	3,96
Summer	CO2	8	29	2,25
Summer	CO2	8	30	2,49
Summer	PBS	8	31	5,01
Summer	PBS	8	32	5,19
Summer	PBS	8	33	4,54
Summer	PBS	8	34	5,98
Summer	PBS	8	35	3,66
Summer	Bacteria	8	36	6,58
Summer	Bacteria	8	37	5,05
Summer	Bacteria	8	38	5,21
Summer	Bacteria	8	39	4,99
Summer	Bacteria	12	40	4,73
Summer	CTRL	12	41	4,50
Summer	CTRL	12	42	2,31
Summer	CTRL	12	43	3,65
Summer	CTRL	12	44	2,19
Summer	CTRL	12	45	1,35
Summer	CO2	12	46	2,99
Summer	CO2	12	47	2,79
Summer	CO2	12	48	1,73
Summer	CO2	12	49	3,39
Summer	CO2	12	50	3,57
Summer	PBS	12	51	10,45
Summer	PBS	12	52	10,46
Summer	PBS	12	53	6,86
Summer	PBS	12	54	9,03
Summer	PBS	12	55	5,24
Summer	Bacteria	12	56	7,14
Summer	Bacteria	12	57	10,75
Summer	Bacteria	12	58	8,55
Summer	Bacteria	12	59	7,94
Summer	Bacteria	12	60	6,59
Summer	CTRL	16	61	1,91
Summer	CTRL	16	62	3,80
Summer	CTRL	16	63	2,08
Summer	CTRL	16	64	1,63
Summer	CO2	16	65	2,00
Summer	CO2	16	66	1,33
Summer	CO2	16	67	0,91
Summer	CO2	16	68	1,90
Summer	CO2	16	69	1,72
Summer	PBS	16	70	6,32
Summer	PBS	16	71	8,64
Summer	PBS	16	72	4,78
Summer	PBS	16	73	9,76
Summer	PBS	16	74	7,56
Summer	Bacteria	16	75	6,47
Summer	Bacteria	16	76	8,00
Summer	Bacteria	16	77	5,67
Summer	Bacteria	16	78	8,39
Summer	Bacteria	16	79	7,41
Summer	CTRL	20	80	2,00
Summer	CTRL	20	81	2,22
Summer	CTRL	20	82	5,02
Summer	CTRL	20	83	2,10
Summer	CTRL	20	84	1,79
Summer	CO2	20	85	2,20
Summer	CO2	20	86	2,79
Summer	CO2	20	87	1,59
Summer	CO2	20	88	1,44
Summer	CO2	20	89	2,21
Summer	PBS	20	90	9,21
Summer	PBS	20	91	10,07
Summer	PBS	20	92	7,41
Summer	PBS	20	93	8,61
Summer	PBS	20	94	10,08
Summer	Bacteria	20	95	6,03
Summer	Bacteria	20	96	10,07
Summer	Bacteria	20	97	5,81
Summer	Bacteria	20	98	6,52
Summer	Bacteria	20	99	9,70
Summer	CTRL	24	100	2,25
Summer	CTRL	24	101	3,43
Summer	CTRL	24	102	2,14
Summer	CTRL	24	103	3,56
Summer	CTRL	24	104	1,90
Summer	CO2	24	105	3,13
Summer	CO2	24	106	2,52
Summer	CO2	24	107	2,41
Summer	CO2	24	108	4,25
Summer	CO2	24	109	2,89
Summer	PBS	24	110	8,58
Summer	PBS	24	111	7,41
Summer	PBS	24	112	8,83
Summer	PBS	24	113	8,48
Summer	Bacteria	24	114	6,18
Summer	Bacteria	24	115	8,00
Summer	Bacteria	24	116	4,90
Summer	Bacteria	24	117	6,52
Summer	Bacteria	24	118	7,14
Winter	CTRL	4	1	2,48
Winter	CTRL	4	2	5,79
Winter	CTRL	4	3	2,81
Winter	CTRL	4	4	2,92
Winter	CTRL	4	5	1,78
Winter	CO2	4	6	3,91
Winter	CO2	4	7	4,06
Winter	CO2	4	8	6,14
Winter	CO2	4	9	2,83
Winter	CO2	4	10	3,86
Winter	PBS	4	11	3,91
Winter	PBS	4	12	5,29
Winter	PBS	4	13	4,01
Winter	PBS	4	14	2,83
Winter	PBS	4	15	2,91
Winter	Bacteria	4	16	4,66
Winter	Bacteria	4	17	4,06
Winter	Bacteria	4	18	5,52
Winter	Bacteria	4	19	3,13
Winter	Bacteria	4	20	3,02
Winter	CTRL	12	21	4,34
Winter	CTRL	12	22	5,96
Winter	CTRL	12	23	2,57
Winter	CTRL	12	24	3,94
Winter	CTRL	12	25	2,81
Winter	CO2	12	26	2,85
Winter	CO2	12	27	5,45
Winter	CO2	12	28	2,76
Winter	CO2	12	29	4,50
Winter	CO2	12	30	6,10
Winter	PBS	12	31	7,60
Winter	PBS	12	32	7,12
Winter	PBS	12	33	5,15
Winter	PBS	12	34	7,16
Winter	PBS	12	35	6,78
Winter	Bacteria	12	36	6,84
Winter	Bacteria	12	37	9,29
Winter	Bacteria	12	38	7,03
Winter	Bacteria	12	39	9,98
Winter	Bacteria	12	40	11,09
Winter	CTRL	16	41	4,66
Winter	CTRL	16	42	3,36
Winter	CTRL	16	43	2,32
Winter	CTRL	16	44	3,02
Winter	CTRL	16	45	2,56
Winter	CO2	16	46	5,36
Winter	CO2	16	47	3,60
Winter	CO2	16	48	7,03
Winter	CO2	16	49	2,17
Winter	CO2	16	50	3,15
Winter	PBS	16	51	11,57
Winter	PBS	16	52	10,84
Winter	PBS	16	53	7,28
Winter	PBS	16	54	9,03
Winter	PBS	16	55	8,76
Winter	Bacteria	16	56	15,86
Winter	Bacteria	16	57	17,84
Winter	Bacteria	16	58	8,36
Winter	Bacteria	16	59	11,02
Winter	Bacteria	16	60	11,92
Winter	CTRL	24	61	7,33
Winter	CTRL	24	62	7,08
Winter	CTRL	24	63	5,91
Winter	CTRL	24	64	3,86
Winter	CTRL	24	65	6,02
Winter	CO2	24	66	7,12
Winter	CO2	24	67	6,36
Winter	CO2	24	68	2,76
Winter	CO2	24	69	1,98
Winter	CO2	24	70	3,73
Winter	PBS	24	71	16,32
Winter	PBS	24	72	29,34
Winter	PBS	24	73	15,07
Winter	PBS	24	74	20,89
Winter	PBS	24	75	21,30
Winter	Bacteria	24	76	23,98
Winter	Bacteria	24	77	30,40
Winter	Bacteria	24	78	20,59
Winter	Bacteria	24	79	21,64
Winter	Bacteria	24	80	16,21
