# Supplementary material for: Modeling seasonal immune dynamics of honey bee (Apis mellifera L.) response to injection of heat-killed Serratia marcescens
Source: PLoS One. 2024 Oct 4;19(10):e0311415. doi: 10.1371/journal.pone.0311415 (PMC11452037; doi:10.1371/journal.pone.0311415)
Supplement: S3 File — (ZIP) [file pone.0311415.s003.zip › 240731_Supplementary material_Original data/Apidaecin 1 concentration.csv]

Population	Group	Hours pi	Sample Nr	Measurement
Summer	CTRL	4	1	3.27
Summer	CTRL	4	2	6.9
Summer	CTRL	4	3	5.17
Summer	CTRL	4	4	2.84
Summer	CTRL	4	5	5.76
Summer	CTRL	4	6	7.86
Summer	CTRL	4	7	1.67
Summer	CTRL	4	8	2.7
Summer	CTRL	4	9	2.48
Summer	CTRL	4	10	9.66
Summer	CTRL	4	11	4
Summer	CTRL	4	12	4.14
Summer	CTRL	4	13	4.31
Summer	CTRL	4	14	1.68
Summer	CTRL	4	15	1.59
Summer	CTRL	4	16	0.04
Summer	CO2	4	1	3.6
Summer	CO2	4	2	1.14
Summer	CO2	4	3	3.77
Summer	CO2	4	4	2.97
Summer	CO2	4	5	2.6
Summer	CO2	4	6	0.64
Summer	CO2	4	7	2.55
Summer	CO2	4	8	3.02
Summer	CO2	4	9	5.58
Summer	CO2	4	10	3.45
Summer	CO2	4	12	2.89
Summer	CO2	4	13	1.9
Summer	CO2	4	14	0.91
Summer	CO2	4	15	2.94
Summer	CO2	4	16	2.77
Summer	PBS	4	1	1.98
Summer	PBS	4	2	1.45
Summer	PBS	4	3	0.97
Summer	PBS	4	4	0.86
Summer	PBS	4	5	0.76
Summer	PBS	4	6	4.59
Summer	PBS	4	7	4.28
Summer	PBS	4	8	0.1
Summer	PBS	4	9	0.19
Summer	PBS	4	10	3.78
Summer	PBS	4	11	4.9
Summer	PBS	4	12	11.02
Summer	PBS	4	13	3.47
Summer	PBS	4	14	1.14
Summer	PBS	4	15	6.19
Summer	Bacteria	4	1	4.76
Summer	Bacteria	4	2	2.35
Summer	Bacteria	4	3	4.07
Summer	Bacteria	4	4	3.12
Summer	Bacteria	4	5	3.62
Summer	Bacteria	4	6	4.46
Summer	Bacteria	4	7	7.75
Summer	Bacteria	4	8	4.06
Summer	Bacteria	4	9	11.84
Summer	Bacteria	4	10	1.53
Summer	Bacteria	4	11	6.18
Summer	Bacteria	4	12	7.34
Summer	CO2	4	1	3.18
Summer	Bacteria	4	13	6.98
Summer	Bacteria	4	14	2.52
Summer	Bacteria	4	15	4.71
Summer	CTRL	8	1	5.38
Summer	CTRL	8	2	5.66
Summer	CTRL	8	3	4.98
Summer	CTRL	8	4	11.62
Summer	CTRL	8	5	6.47
Summer	CTRL	8	6	11.5
Summer	CTRL	8	7	12.97
Summer	CTRL	8	8	8.19
Summer	CTRL	8	9	3.39
Summer	CTRL	8	10	7.55
Summer	CTRL	8	11	9.19
Summer	CTRL	8	12	6.14
Summer	CTRL	8	13	4.3
Summer	CTRL	8	14	8.65
Summer	CTRL	8	15	13.75
Summer	CO2	8	1	4.26
Summer	CO2	8	2	3.04
Summer	CO2	8	3	2.83
Summer	CO2	8	4	2.47
Summer	CO2	8	5	0.91
Summer	CO2	8	6	2.5
Summer	CO2	8	7	25.84
Summer	CO2	8	8	2.87
Summer	CO2	8	9	2.71
Summer	CO2	8	10	2.85
Summer	CO2	8	11	10.09
Summer	CO2	8	12	19.68
Summer	CO2	8	13	4.29
Summer	CO2	8	14	24.64
Summer	CO2	8	15	3.43
Summer	PBS	8	1	1.79
Summer	PBS	8	3	3.14
Summer	PBS	8	4	5.57
Summer	PBS	8	5	4.82
Summer	PBS	8	6	0.71
Summer	PBS	8	7	16.22
Summer	PBS	8	8	0.47
Summer	PBS	8	9	3.33
Summer	PBS	8	10	0.5
Summer	PBS	8	11	1.98
Summer	PBS	8	12	1.75
Summer	PBS	8	13	2.57
Summer	PBS	8	14	8.26
Summer	PBS	8	15	3.43
Summer	Bacteria	8	1	4.28
Summer	Bacteria	8	2	3.27
Summer	Bacteria	8	3	3.56
Summer	Bacteria	8	4	2.19
Summer	Bacteria	8	5	2.22
Summer	Bacteria	8	6	7.98
Summer	Bacteria	8	7	12.27
Summer	Bacteria	8	8	0.35
Summer	Bacteria	8	10	4.23
Summer	Bacteria	8	11	3.2
Summer	Bacteria	8	12	4.24
Summer	Bacteria	8	13	2.85
Summer	Bacteria	8	14	1.58
Summer	Bacteria	8	15	5.84
Summer	CTRL	12	1	6.34
Summer	CTRL	12	2	1.15
Summer	CTRL	12	3	3.53
Summer	CTRL	12	4	1.34
Summer	CTRL	12	5	2.31
Summer	CTRL	12	6	1.53
Summer	CTRL	12	7	4.68
Summer	CTRL	12	8	0.21
Summer	CTRL	12	9	5.37
Summer	CTRL	12	10	3.6
Summer	CTRL	12	11	2.72
Summer	CTRL	12	12	2.28
Summer	CTRL	12	13	2.73
Summer	CTRL	12	14	15.78
Summer	CTRL	12	15	8.54
Summer	CO2	12	1	5.1
Summer	CO2	12	2	1.37
Summer	CO2	12	3	0.58
Summer	CO2	12	4	1.81
Summer	CO2	12	5	4.65
Summer	CO2	12	6	5.1
Summer	CO2	12	7	2.04
Summer	CO2	12	8	1.19
Summer	CO2	12	10	3.1
Summer	CO2	12	11	7.67
Summer	CO2	12	12	6.35
Summer	CO2	12	13	8.55
Summer	CO2	12	15	7.63
Summer	PBS	12	1	4.45
Summer	PBS	12	2	8.31
Summer	PBS	12	3	4.11
Summer	PBS	12	4	3.46
Summer	PBS	12	5	7.64
Summer	PBS	12	6	8.35
Summer	PBS	12	7	1.88
Summer	PBS	12	8	9.76
Summer	PBS	12	9	8.01
Summer	PBS	12	10	5.04
Summer	PBS	12	11	4.96
Summer	PBS	12	12	6.27
Summer	PBS	12	14	7.56
Summer	PBS	12	15	2.46
Summer	Bacteria	12	1	8.87
Summer	Bacteria	12	2	10.67
Summer	Bacteria	12	3	11.57
Summer	Bacteria	12	4	3.14
Summer	Bacteria	12	5	10.37
Summer	Bacteria	12	6	16.19
Summer	Bacteria	12	7	12.23
Summer	Bacteria	12	8	10.85
Summer	Bacteria	12	9	6.11
Summer	Bacteria	12	11	6
Summer	Bacteria	12	12	14.12
Summer	Bacteria	12	13	15.12
Summer	Bacteria	12	14	9.04
Summer	Bacteria	12	15	4.55
Summer	CTRL	16	1	10
Summer	CTRL	16	2	8.23
Summer	CTRL	16	3	3.05
Summer	CTRL	16	4	2.23
Summer	CTRL	16	5	3.61
Summer	CTRL	16	6	3.5
Summer	CTRL	16	7	2.7
Summer	CTRL	16	8	4.96
Summer	CTRL	16	9	11.95
Summer	CTRL	16	10	15.69
Summer	CTRL	16	11	4.13
Summer	CTRL	16	12	2.88
Summer	CTRL	16	13	12.82
Summer	CTRL	16	14	2.79
Summer	CTRL	16	15	2.67
Summer	CO2	16	1	1.51
Summer	CO2	16	2	1.01
Summer	CO2	16	3	0.15
Summer	CO2	16	4	0.09
Summer	CO2	16	5	0.57
Summer	CO2	16	6	0.55
Summer	CO2	16	7	0.83
Summer	CO2	16	8	0.88
Summer	CO2	16	9	2.24
Summer	CO2	16	10	0.82
Summer	CO2	16	11	1.78
Summer	CO2	16	12	2.32
Summer	CO2	16	13	0.24
Summer	CO2	16	14	0.9
Summer	CO2	16	15	0.03
Summer	PBS	16	1	9.26
Summer	PBS	16	2	27.47
Summer	PBS	16	3	8.46
Summer	PBS	16	4	9.02
Summer	PBS	16	5	11.45
Summer	PBS	16	6	7.68
Summer	PBS	16	7	15.72
Summer	PBS	16	8	13.15
Summer	PBS	16	9	6.44
Summer	PBS	16	10	17.18
Summer	PBS	16	13	5.83
Summer	PBS	16	14	11.07
Summer	PBS	16	15	28.42
Summer	Bacteria	16	1	10.51
Summer	Bacteria	16	2	8.5
Summer	Bacteria	16	3	5.52
Summer	Bacteria	16	4	10.64
Summer	Bacteria	16	5	12.39
Summer	Bacteria	16	6	2.3
Summer	Bacteria	16	7	13.48
Summer	CTRL	20	1	1.29
Summer	CTRL	20	2	0.77
Summer	CTRL	20	3	0.02
Summer	CTRL	20	4	1.07
Summer	CTRL	20	5	0.06
Summer	CTRL	20	6	0.27
Summer	CTRL	20	7	0.22
Summer	CTRL	20	8	0.13
Summer	CTRL	20	9	0.45
Summer	CTRL	20	10	3.1
Summer	CTRL	20	11	0.04
Summer	CTRL	20	12	6.26
Summer	CTRL	20	13	0.27
Summer	CTRL	20	14	2.24
Summer	CTRL	20	15	0.03
Summer	CO2	20	1	1.08
Summer	CO2	20	2	1.81
Summer	CO2	20	3	0.19
Summer	CO2	20	4	0.15
Summer	CO2	20	5	2.35
Summer	CO2	20	6	0.02
Summer	CO2	20	7	0.35
Summer	CO2	20	8	1.9
Summer	CO2	20	9	2.46
Summer	CO2	20	10	0.92
Summer	CO2	20	11	1.3
Summer	CO2	20	13	1.86
Summer	PBS	20	1	10.89
Summer	PBS	20	2	4.64
Summer	PBS	20	3	12.21
Summer	PBS	20	4	7.24
Summer	PBS	20	5	2.37
Summer	PBS	20	6	11.41
Summer	PBS	20	7	9.15
Summer	PBS	20	8	9.42
Summer	PBS	20	9	5.02
Summer	PBS	20	10	8.57
Summer	PBS	20	11	4.77
Summer	PBS	20	12	16.92
Summer	PBS	20	13	6.79
Summer	PBS	20	14	12.3
Summer	PBS	20	15	5.39
Summer	Bacteria	20	1	2.68
Summer	Bacteria	20	2	2.29
Summer	Bacteria	20	3	5.36
Summer	Bacteria	20	4	8.81
Summer	Bacteria	20	5	5.02
Summer	Bacteria	20	7	5.4
Summer	Bacteria	20	8	5.41
Summer	Bacteria	20	9	14.07
Summer	Bacteria	20	11	4.5
Summer	Bacteria	20	12	1.95
Summer	Bacteria	20	13	11.39
Summer	CTRL	24	1	1.3
Summer	CTRL	24	2	2.51
Summer	CTRL	24	3	1.59
Summer	CTRL	24	4	2.44
Summer	CTRL	24	5	3.7
Summer	CTRL	24	6	1.36
Summer	CTRL	24	7	1.4
Summer	CTRL	24	8	0.63
Summer	CTRL	24	9	0.8
Summer	CTRL	24	10	0.42
Summer	CTRL	24	12	3.51
Summer	CTRL	24	13	2.36
Summer	CTRL	24	14	0.57
Summer	CTRL	24	15	1.18
Summer	CO2	24	1	1.47
Summer	CO2	24	2	1.88
Summer	CO2	24	3	2.92
Summer	CO2	24	4	0.98
Summer	CO2	24	5	2.02
Summer	CO2	24	7	1.12
Summer	CO2	24	8	4.72
Summer	CO2	24	9	1.31
Summer	CO2	24	10	0.19
Summer	CO2	24	11	1.67
Summer	CO2	24	12	0.4
Summer	CO2	24	13	1.99
Summer	CO2	24	14	3.85
Summer	CO2	24	15	0.54
Summer	PBS	24	1	3.92
Summer	PBS	24	2	3.66
Summer	PBS	24	3	3.89
Summer	PBS	24	4	4.21
Summer	PBS	24	5	5.68
Summer	PBS	24	6	10.68
Summer	PBS	24	7	25.91
Summer	PBS	24	8	4.86
Summer	PBS	24	9	0.71
Summer	PBS	24	10	2.77
Summer	PBS	24	11	4.42
Summer	PBS	24	12	0.74
Summer	PBS	24	13	5.14
Summer	PBS	24	14	6.02
Summer	PBS	24	15	1.57
Summer	Bacteria	24	1	1.67
Summer	Bacteria	24	2	5.38
Summer	Bacteria	24	3	12.38
Summer	Bacteria	24	4	19.02
Summer	Bacteria	24	5	20.16
Summer	Bacteria	24	6	0.67
Summer	Bacteria	24	7	2.69
Summer	Bacteria	24	8	3.6
Summer	Bacteria	24	9	2.12
Summer	Bacteria	24	10	2.08
Summer	Bacteria	24	11	11.33
Summer	Bacteria	24	12	7.71
Summer	Bacteria	24	13	9.37
Summer	Bacteria	24	14	6.69
Summer	Bacteria	24	15	9.13
Winter	Bacteria	12	1	20.02
Winter	Bacteria	16	1	26.54
Winter	Bacteria	24	1	51.17
Winter	Bacteria	4	1	1.69
Winter	Bacteria	12	10	10.93
Winter	Bacteria	16	10	5.44
Winter	Bacteria	24	10	0.63
Winter	Bacteria	4	10	0.86
Winter	Bacteria	12	11	7.09
Winter	Bacteria	16	11	6.09
Winter	Bacteria	24	11	47.53
Winter	Bacteria	4	11	30.99
Winter	Bacteria	12	12	8.5
Winter	Bacteria	16	12	35.37
Winter	Bacteria	24	12	24.12
Winter	Bacteria	4	12	2.36
Winter	Bacteria	12	13	14.33
Winter	Bacteria	16	13	4.74
Winter	Bacteria	24	13	22.26
Winter	Bacteria	12	14	16.59
Winter	Bacteria	16	14	9.14
Winter	Bacteria	24	14	9
Winter	Bacteria	4	14	3.83
Winter	Bacteria	12	15	9.29
Winter	Bacteria	16	15	33.58
Winter	Bacteria	24	15	60.45
Winter	Bacteria	4	15	3.73
Winter	Bacteria	12	2	5.33
Winter	Bacteria	16	2	11.87
Winter	Bacteria	24	2	55.18
Winter	Bacteria	4	2	1.47
Winter	Bacteria	12	3	5.14
Winter	Bacteria	16	3	27.75
Winter	Bacteria	24	3	106.45
Winter	Bacteria	4	3	1.25
Winter	Bacteria	12	4	3.6
Winter	Bacteria	16	4	4.37
Winter	Bacteria	24	4	24.64
Winter	Bacteria	4	4	5.48
Winter	Bacteria	12	5	10.71
Winter	Bacteria	16	5	21.45
Winter	Bacteria	24	5	17.53
Winter	Bacteria	4	5	1.06
Winter	Bacteria	12	6	5.01
Winter	Bacteria	16	6	22.2
Winter	Bacteria	24	6	53.51
Winter	Bacteria	4	6	1.18
Winter	Bacteria	12	7	15.87
Winter	Bacteria	24	7	62.81
Winter	Bacteria	4	7	2.01
Winter	Bacteria	12	8	14.97
Winter	Bacteria	16	8	5.21
Winter	Bacteria	24	8	39.4
Winter	Bacteria	4	8	0.96
Winter	Bacteria	12	9	13.35
Winter	Bacteria	16	9	10.85
Winter	Bacteria	24	9	31.55
Winter	Bacteria	4	9	1.24
Winter	CO2	12	1	1.38
Winter	CO2	16	1	1.91
Winter	CO2	24	1	19.46
Winter	CO2	4	1	0.53
Winter	CO2	12	10	4.66
Winter	CO2	16	10	2.83
Winter	CO2	24	10	1.85
Winter	CTRL	4	1	3.42
Winter	CO2	12	11	1.42
Winter	CO2	16	11	2.27
Winter	CO2	24	11	3.71
Winter	PBS	4	1	12.85
Winter	CO2	12	12	1.54
Winter	CO2	16	12	2.25
Winter	CO2	24	12	6.21
Winter	CO2	4	2	0.78
Winter	CO2	12	13	1.63
Winter	CO2	16	13	2.42
Winter	CO2	24	13	7.05
Winter	CTRL	4	2	1.53
Winter	CO2	12	14	0.5
Winter	CO2	16	14	4.91
Winter	CO2	24	14	2.37
Winter	PBS	4	2	5.14
Winter	CO2	12	15	5.9
Winter	CO2	16	15	0.28
Winter	CO2	24	15	8.01
Winter	CTRL	4	3	0.3
Winter	CO2	12	2	1.77
Winter	CO2	16	2	1.47
Winter	CO2	24	2	5.73
Winter	PBS	4	3	1.28
Winter	CO2	12	3	1.28
Winter	CO2	16	3	0.52
Winter	CO2	24	3	10.4
Winter	CO2	12	4	6.93
Winter	CO2	16	4	0.24
Winter	CO2	24	4	6.94
Winter	CO2	4	4	1.36
Winter	CO2	12	5	10.43
Winter	CO2	16	5	0.04
Winter	CO2	24	5	8.36
Winter	CTRL	4	4	0.8
Winter	CO2	12	6	5.41
Winter	CO2	16	6	1.91
Winter	CO2	24	6	7.82
Winter	PBS	4	4	1.63
Winter	CO2	12	7	1.78
Winter	CO2	16	7	0.72
Winter	CO2	24	7	6.9
Winter	CO2	4	5	2.06
Winter	CO2	12	8	3.79
Winter	CO2	16	8	0.24
Winter	CO2	24	8	0.43
Winter	CTRL	4	5	0.82
Winter	CO2	12	9	1.15
Winter	CO2	16	9	2.49
Winter	CO2	24	9	1.79
Winter	PBS	4	5	4.04
Winter	CTRL	12	1	3.81
Winter	CTRL	16	1	2.05
Winter	CTRL	24	1	4.63
Winter	CO2	4	6	1.35
Winter	CTRL	12	10	0.78
Winter	CTRL	16	10	1.07
Winter	CTRL	24	10	9.87
Winter	CTRL	4	6	6.8
Winter	CTRL	12	11	1.6
Winter	CTRL	16	11	0.34
Winter	CTRL	24	11	3.82
Winter	PBS	4	6	1.42
Winter	CTRL	12	12	0.27
Winter	CTRL	16	12	2.96
Winter	CTRL	24	12	4.61
Winter	CO2	4	7	1.38
Winter	CTRL	12	13	10.17
Winter	CTRL	16	13	3.29
Winter	CTRL	24	13	37.93
Winter	CTRL	4	7	2.88
Winter	CTRL	12	14	4.5
Winter	CTRL	16	14	0.07
Winter	CTRL	24	14	9.14
Winter	PBS	4	7	1.02
Winter	CTRL	12	15	13.09
Winter	CTRL	16	15	0.29
Winter	CTRL	24	15	11.41
Winter	CO2	4	8	0.48
Winter	CTRL	12	2	1.33
Winter	CTRL	16	2	0.37
Winter	CTRL	24	2	3.71
Winter	CTRL	4	8	2.86
Winter	CTRL	12	3	1.14
Winter	CTRL	16	3	2.77
Winter	CTRL	24	3	4.23
Winter	PBS	4	8	0.77
Winter	CTRL	12	4	4.09
Winter	CTRL	16	4	2.39
Winter	CTRL	24	4	8.5
Winter	CO2	4	9	0.84
Winter	CTRL	12	5	2.76
Winter	CTRL	16	5	1.15
Winter	CTRL	24	5	4.93
Winter	CTRL	4	9	0.27
Winter	CTRL	12	6	1.61
Winter	CTRL	16	6	0.43
Winter	CTRL	24	6	7.4
Winter	PBS	4	9	10.48
Winter	CTRL	12	7	0.67
Winter	CTRL	16	7	1.23
Winter	CTRL	24	7	7.05
Winter	CO2	4	10	1.34
Winter	CTRL	12	8	0.86
Winter	CTRL	16	8	0.13
Winter	CTRL	24	8	5.88
Winter	CTRL	4	10	6.51
Winter	CTRL	12	9	19.33
Winter	CTRL	16	9	0.25
Winter	CTRL	24	9	11.37
Winter	PBS	4	10	1.36
Winter	PBS	12	1	11.34
Winter	PBS	16	1	3.55
Winter	PBS	24	1	77.95
Winter	CO2	4	11	0.47
Winter	PBS	12	10	11.8
Winter	PBS	16	10	4.18
Winter	PBS	24	10	72.82
Winter	CTRL	4	11	0.9
Winter	PBS	12	11	10.54
Winter	PBS	16	11	8.74
Winter	PBS	24	11	16.79
Winter	PBS	4	11	7
Winter	PBS	12	12	1.7
Winter	PBS	16	12	5.74
Winter	PBS	24	12	21.37
Winter	CO2	4	12	1.45
Winter	PBS	12	13	10.04
Winter	PBS	16	13	3.84
Winter	PBS	24	13	55.28
Winter	CTRL	4	12	0.6
Winter	PBS	12	14	9.01
Winter	PBS	16	14	1.52
Winter	PBS	24	14	42.68
Winter	PBS	4	12	2.02
Winter	PBS	12	15	23.71
Winter	PBS	16	15	7.56
Winter	PBS	24	15	76.92
Winter	CO2	4	13	0.56
Winter	PBS	12	2	2.23
Winter	PBS	16	2	15.67
Winter	PBS	24	2	78.84
Winter	CTRL	4	13	0.21
Winter	PBS	12	3	6.87
Winter	PBS	16	3	4.51
Winter	PBS	24	3	22.25
Winter	PBS	4	13	2.6
Winter	PBS	12	4	4.93
Winter	PBS	16	4	3.27
Winter	PBS	24	4	13.16
Winter	CO2	4	14	2.36
Winter	PBS	12	5	2.79
Winter	PBS	16	5	7.35
Winter	PBS	24	5	68.81
Winter	CTRL	4	14	0.33
Winter	PBS	12	6	7.49
Winter	PBS	16	6	11.47
Winter	PBS	24	6	72.2
Winter	PBS	4	14	1.19
Winter	PBS	12	7	2.7
Winter	PBS	16	7	5.57
Winter	PBS	24	7	21.13
Winter	CO2	4	15	0.19
Winter	PBS	12	8	5.71
Winter	PBS	16	8	12.88
Winter	PBS	24	8	24.16
Winter	CTRL	4	15	1.48
Winter	PBS	12	9	2.79
Winter	PBS	16	9	26.47
Winter	PBS	24	9	25.92
Winter	PBS	4	15	0.27
