# Supplementary material for: Modeling seasonal immune dynamics of honey bee (Apis mellifera L.) response to injection of heat-killed Serratia marcescens
Source: PLoS One. 2024 Oct 4;19(10):e0311415. doi: 10.1371/journal.pone.0311415 (PMC11452037; doi:10.1371/journal.pone.0311415)
Supplement: S3 File — (ZIP) [file pone.0311415.s003.zip › 240731_Supplementary material_Original data/Apidaecin 1 relative gene expression.csv]

Population	Group	Hours pi	Sample ID	Measurement
Summer	CTRL	4	1	0,65134762
Summer	CTRL	4	2	1,055825825
Summer	CTRL	4	3	0,517163576
Summer	CTRL	4	4	0,90597591
Summer	CTRL	4	5	0,32271008
Summer	CTRL	4	6	0,457309692
Summer	CTRL	4	7	0,289493503
Summer	CTRL	4	8	0,346111404
Summer	CTRL	4	9	0,405377977
Summer	CTRL	4	10	1,13664862
Summer	CO2	4	11	0,26136768
Summer	CO2	4	12	0,222744377
Summer	CO2	4	13	0,294892783
Summer	CO2	4	14	0,377880226
Summer	CO2	4	15	0,213019949
Summer	CO2	4	16	0,802080063
Summer	CO2	4	17	0,332571905
Summer	CO2	4	18	0,145248208
Summer	CO2	4	19	0,185952463
Summer	CO2	4	20	0,558075051
Summer	PBS	4	21	0,712713212
Summer	PBS	4	22	0,366262957
Summer	PBS	4	23	0,694226599
Summer	PBS	4	24	0,633635591
Summer	PBS	4	25	0,462422117
Summer	PBS	4	26	0,468056553
Summer	PBS	4	27	0,46293067
Summer	PBS	4	28	1,32230292
Summer	PBS	4	29	0,54567186
Summer	PBS	4	30	0,589104948
Summer	Bacteria	4	31	1,061737615
Summer	Bacteria	4	32	0,54475189
Summer	Bacteria	4	33	1,292980637
Summer	Bacteria	4	34	1,289278352
Summer	Bacteria	4	35	0,623789563
Summer	Bacteria	4	36	0,537995593
Summer	Bacteria	4	37	0,705086076
Summer	Bacteria	4	38	0,936529137
Summer	Bacteria	4	39	1,304139138
Summer	Bacteria	4	40	0,692636775
Summer	CTRL	8	41	1,669049019
Summer	CTRL	8	42	0,809686897
Summer	CTRL	8	43	0,738571719
Summer	CTRL	8	44	0,450131438
Summer	CTRL	8	45	0,645860971
Summer	CTRL	8	46	1,393394128
Summer	CTRL	8	47	1,583863681
Summer	CTRL	8	48	1,394584468
Summer	CTRL	8	49	0,645325209
Summer	CTRL	8	50	1,655915806
Summer	CO2	8	51	0,286699765
Summer	CO2	8	52	0,331899465
Summer	CO2	8	53	0,143099636
Summer	CO2	8	54	0,283687848
Summer	CO2	8	55	0,436802597
Summer	CO2	8	56	0,544432584
Summer	CO2	8	57	0,31625728
Summer	CO2	8	58	0,376942842
Summer	CO2	8	59	0,162586571
Summer	CO2	8	60	0,178375253
Summer	PBS	8	61	0,547864312
Summer	PBS	8	62	0,548262564
Summer	PBS	8	63	1,242341074
Summer	PBS	8	64	0,636408106
Summer	PBS	8	65	0,918829217
Summer	PBS	8	66	0,784362423
Summer	PBS	8	67	0,990446419
Summer	PBS	8	68	1,082001842
Summer	PBS	8	69	0,727605708
Summer	PBS	8	70	1,345092049
Summer	Bacteria	8	71	0,622750365
Summer	Bacteria	8	72	1,775869442
Summer	Bacteria	8	73	1,910866664
Summer	Bacteria	8	74	2,272105969
Summer	Bacteria	8	75	1,847138985
Summer	Bacteria	8	76	2,434338093
Summer	Bacteria	8	77	2,398780106
Summer	Bacteria	8	78	0,544893182
Summer	Bacteria	8	79	2,642026091
Summer	Bacteria	8	80	3,152291438
Summer	CTRL	12	81	1,475346633
Summer	CTRL	12	82	0,404298473
Summer	CTRL	12	83	0,521813835
Summer	CTRL	12	84	0,501151347
Summer	CTRL	12	85	0,57275346
Summer	CTRL	12	86	0,373799427
Summer	CTRL	12	87	0,474599914
Summer	CTRL	12	88	0,43132072
Summer	CTRL	12	89	0,867218073
Summer	CTRL	12	90	0,357420276
Summer	CO2	12	91	0,569129242
Summer	CO2	12	92	0,460400232
Summer	CO2	12	93	0,584385211
Summer	CO2	12	94	0,62359681
Summer	CO2	12	95	0,424408384
Summer	CO2	12	96	0,867361218
Summer	CO2	12	97	0,571670942
Summer	CO2	12	98	1,160027335
Summer	CO2	12	99	0,93285579
Summer	CO2	12	100	0,518057233
Summer	PBS	12	101	2,183658403
Summer	PBS	12	102	1,963268528
Summer	PBS	12	103	2,192536678
Summer	PBS	12	104	1,951634428
Summer	PBS	12	105	2,277546882
Summer	PBS	12	106	2,281252919
Summer	PBS	12	107	1,603553783
Summer	PBS	12	108	2,136116447
Summer	PBS	12	109	1,508360107
Summer	PBS	12	110	1,043445093
Summer	Bacteria	12	111	2,650692998
Summer	Bacteria	12	112	2,392302519
Summer	Bacteria	12	113	1,232879755
Summer	Bacteria	12	114	2,439969846
Summer	Bacteria	12	115	3,752272464
Summer	Bacteria	12	116	3,759087906
Summer	Bacteria	12	117	2,895160545
Summer	Bacteria	12	118	3,427550233
Summer	Bacteria	12	119	2,865854145
Summer	Bacteria	12	120	2,246446581
Summer	CTRL	16	121	0,82561739
Summer	CTRL	16	122	0,804939859
Summer	CTRL	16	123	0,648804338
Summer	CTRL	16	124	1,187071442
Summer	CTRL	16	125	0,584670618
Summer	CTRL	16	126	1,537628649
Summer	CTRL	16	127	0,84229482
Summer	CTRL	16	128	1,363493385
Summer	CTRL	16	129	0,97708747
Summer	CTRL	16	130	1,292149612
Summer	CO2	16	131	0,719987888
Summer	CO2	16	132	0,852031021
Summer	CO2	16	133	0,436897933
Summer	CO2	16	134	0,623036524
Summer	CO2	16	135	0,470515792
Summer	CO2	16	136	0,523021326
Summer	CO2	16	137	0,430113765
Summer	CO2	16	138	0,427063039
Summer	CO2	16	139	0,374805867
Summer	CO2	16	140	0,357768806
Summer	PBS	16	141	2,294938739
Summer	PBS	16	142	2,971337308
Summer	PBS	16	143	2,45184768
Summer	PBS	16	144	2,394575916
Summer	PBS	16	145	2,545923224
Summer	PBS	16	146	2,346652251
Summer	PBS	16	147	2,699207177
Summer	PBS	16	148	3,065636081
Summer	PBS	16	149	3,061910969
Summer	PBS	16	150	2,680558918
Summer	Bacteria	16	151	4,226340705
Summer	Bacteria	16	152	3,71110747
Summer	Bacteria	16	153	1,583653508
Summer	Bacteria	16	154	2,533190404
Summer	Bacteria	16	155	1,35725637
Summer	Bacteria	16	156	2,679866536
Summer	Bacteria	16	157	1,65088582
Summer	Bacteria	16	158	3,075229014
Summer	Bacteria	16	159	2,071393091
Summer	Bacteria	16	160	2,211405654
Summer	CTRL	20	161	0,369517102
Summer	CTRL	20	162	0,331839023
Summer	CTRL	20	163	0,317218411
Summer	CTRL	20	164	0,381755234
Summer	CTRL	20	165	1,202651264
Summer	CTRL	20	166	0,919886213
Summer	CTRL	20	167	0,373793351
Summer	CTRL	20	168	0,642402563
Summer	CTRL	20	169	0,279157799
Summer	CTRL	20	170	0,24161067
Summer	CO2	20	171	0,4192659
Summer	CO2	20	172	0,648154013
Summer	CO2	20	173	0,629647068
Summer	CO2	20	174	0,451263427
Summer	CO2	20	175	0,691415891
Summer	CO2	20	176	0,143801782
Summer	CO2	20	177	0,4227283
Summer	CO2	20	178	0,292510583
Summer	CO2	20	179	0,295329794
Summer	CO2	20	180	0,593600136
Summer	PBS	20	181	6,054432938
Summer	PBS	20	182	2,371886978
Summer	PBS	20	183	3,100609204
Summer	PBS	20	184	3,191190484
Summer	PBS	20	185	2,566545937
Summer	PBS	20	186	4,001101624
Summer	PBS	20	187	3,289244588
Summer	PBS	20	188	5,891881868
Summer	PBS	20	189	3,072459677
Summer	PBS	20	190	2,452920389
Summer	Bacteria	20	191	4,679156423
Summer	Bacteria	20	192	1,979357193
Summer	Bacteria	20	193	2,503586689
Summer	Bacteria	20	194	2,945603107
Summer	Bacteria	20	195	1,912567525
Summer	Bacteria	20	196	3,377036655
Summer	Bacteria	20	197	2,455173585
Summer	Bacteria	20	198	2,798927942
Summer	Bacteria	20	199	2,391491903
Summer	CTRL	24	200	0,747322391
Summer	CTRL	24	201	0,775315613
Summer	CTRL	24	202	0,391089779
Summer	CTRL	24	203	1,317666495
Summer	CTRL	24	204	0,299826087
Summer	CTRL	24	205	0,438494352
Summer	CTRL	24	206	0,622560461
Summer	CTRL	24	207	1,12008474
Summer	CTRL	24	208	0,540677723
Summer	CTRL	24	209	1,09199848
Summer	CO2	24	210	1,016463062
Summer	CO2	24	211	0,731060338
Summer	CO2	24	212	0,784783479
Summer	CO2	24	213	0,881959113
Summer	CO2	24	214	0,673084357
Summer	CO2	24	215	1,132407288
Summer	CO2	24	216	1,557437114
Summer	CO2	24	217	1,297895173
Summer	CO2	24	218	1,357653449
Summer	CO2	24	219	0,565823783
Summer	PBS	24	220	3,43478031
Summer	PBS	24	221	2,035413714
Summer	PBS	24	222	4,078587699
Summer	PBS	24	223	1,453149719
Summer	PBS	24	224	3,108704064
Summer	PBS	24	225	3,09442573
Summer	PBS	24	226	3,662813495
Summer	PBS	24	227	3,286289362
Summer	PBS	24	228	3,297572362
Summer	PBS	24	229	4,673531147
Summer	Bacteria	24	230	2,786500697
Summer	Bacteria	24	231	2,562767384
Summer	Bacteria	24	232	1,199294955
Summer	Bacteria	24	233	3,558820038
Summer	Bacteria	24	234	2,372708575
Summer	Bacteria	24	235	2,200370922
Summer	Bacteria	24	236	1,991129275
Summer	Bacteria	24	237	1,746340082
Summer	Bacteria	24	238	0,769737912
Winter	CTRL	4	1	0,141008331
Winter	CTRL	4	2	0,079802832
Winter	CTRL	4	3	0,32761146
Winter	CTRL	4	4	0,255411522
Winter	CTRL	4	5	0,165795574
Winter	CTRL	4	6	0,31707293
Winter	CTRL	4	7	0,195835046
Winter	CTRL	4	8	0,259380749
Winter	CTRL	4	9	0,12675876
Winter	CTRL	4	10	0,198178679
Winter	CO2	4	11	0,461147066
Winter	CO2	4	12	0,172983087
Winter	CO2	4	13	0,289567484
Winter	CO2	4	14	0,235457442
Winter	CO2	4	15	0,46745247
Winter	CO2	4	16	0,160655763
Winter	CO2	4	17	0,148552902
Winter	CO2	4	18	0,203376937
Winter	CO2	4	19	0,283447529
Winter	CO2	4	20	0,17044231
Winter	PBS	4	21	0,4517302
Winter	PBS	4	22	0,721597881
Winter	PBS	4	23	0,662235349
Winter	PBS	4	24	0,550286764
Winter	PBS	4	25	0,394646518
Winter	PBS	4	26	0,278826636
Winter	PBS	4	27	0,834089595
Winter	PBS	4	28	0,290671202
Winter	PBS	4	29	0,483404954
Winter	PBS	4	30	0,557948374
Winter	bakterie	4	31	0,498381834
Winter	bakterie	4	32	0,457091813
Winter	bakterie	4	33	0,323620636
Winter	bakterie	4	34	0,72219161
Winter	bakterie	4	35	0,347302898
Winter	bakterie	4	36	0,571811446
Winter	bakterie	4	37	0,461284107
Winter	bakterie	4	38	0,409734446
Winter	bakterie	4	39	0,314690586
Winter	bakterie	4	40	0,219823712
Winter	CTRL	12	41	0,393839458
Winter	CTRL	12	42	0,176900989
Winter	CTRL	12	43	0,323267926
Winter	CTRL	12	44	0,103456277
Winter	CTRL	12	45	0,069337906
Winter	CTRL	12	46	0,144289453
Winter	CTRL	12	47	0,071747381
Winter	CTRL	12	48	0,277927796
Winter	CTRL	12	49	0,321996711
Winter	CTRL	12	50	0,127527302
Winter	CO2	12	51	0,639369669
Winter	CO2	12	52	0,131957559
Winter	CO2	12	53	0,609446771
Winter	CO2	12	54	0,127263478
Winter	CO2	12	55	0,204722686
Winter	CO2	12	56	0,157026787
Winter	CO2	12	57	0,243980657
Winter	CO2	12	58	0,2166919
Winter	CO2	12	59	0,343806711
Winter	CO2	12	60	0,182335503
Winter	PBS	12	61	0,444513354
Winter	PBS	12	62	0,783625961
Winter	PBS	12	63	1,245201983
Winter	PBS	12	64	0,210759458
Winter	PBS	12	65	0,962320744
Winter	PBS	12	66	0,567683743
Winter	PBS	12	67	0,506485097
Winter	PBS	12	68	0,793042952
Winter	PBS	12	69	0,347683886
Winter	PBS	12	70	0,651936007
Winter	bakterie	12	71	0,784287508
Winter	bakterie	12	72	0,642820128
Winter	bakterie	12	73	1,170077695
Winter	bakterie	12	74	0,980344941
Winter	bakterie	12	75	1,025947305
Winter	bakterie	12	76	0,619093825
Winter	bakterie	12	77	0,399889546
Winter	bakterie	12	78	0,595653025
Winter	bakterie	12	79	0,411547164
Winter	bakterie	12	80	1,038935727
Winter	CTRL	16	81	0,059813452
Winter	CTRL	16	82	0,129090038
Winter	CTRL	16	83	0,291042894
Winter	CTRL	16	84	0,093664103
Winter	CTRL	16	85	0,030247499
Winter	CTRL	16	86	0,075242753
Winter	CTRL	16	87	0,133530149
Winter	CTRL	16	88	0,079307181
Winter	CTRL	16	89	0,088726491
Winter	CTRL	16	90	0,083090909
Winter	CO2	16	91	0,028888907
Winter	CO2	16	92	0,148813926
Winter	CO2	16	93	0,181683425
Winter	CO2	16	94	0,097580743
Winter	CO2	16	95	0,057684706
Winter	CO2	16	96	0,183784053
Winter	CO2	16	97	0,28258192
Winter	CO2	16	98	0,076543255
Winter	CO2	16	99	0,091289625
Winter	CO2	16	100	0,136956263
Winter	PBS	16	101	0,588381746
Winter	PBS	16	102	0,7268538
Winter	PBS	16	103	0,672279006
Winter	PBS	16	104	0,421398019
Winter	PBS	16	105	0,711923689
Winter	PBS	16	106	0,520016511
Winter	PBS	16	107	0,723098854
Winter	PBS	16	108	0,650035727
Winter	PBS	16	109	0,429346271
Winter	PBS	16	110	0,589990071
Winter	bakterie	16	111	1,491387431
Winter	bakterie	16	112	0,810508452
Winter	bakterie	16	113	0,800729179
Winter	bakterie	16	114	0,741171764
Winter	bakterie	16	115	1,577225657
Winter	bakterie	16	116	2,846292973
Winter	bakterie	16	117	0,672189723
Winter	bakterie	16	118	1,304329756
Winter	bakterie	16	119	1,653450727
Winter	bakterie	16	120	0,670351905
Winter	CTRL	24	121	0,45802977
Winter	CTRL	24	122	0,252711189
Winter	CTRL	24	123	0,302050984
Winter	CTRL	24	124	0,291171949
Winter	CTRL	24	125	0,286264446
Winter	CTRL	24	126	0,148550159
Winter	CTRL	24	127	0,168965833
Winter	CTRL	24	128	0,344356387
Winter	CTRL	24	129	0,212230913
Winter	CTRL	24	130	0,173920543
Winter	CO2	24	131	0,099056118
Winter	CO2	24	132	0,330791175
Winter	CO2	24	133	0,236648982
Winter	CO2	24	134	0,170315782
Winter	CO2	24	135	0,187505662
Winter	CO2	24	136	0,174979916
Winter	CO2	24	137	0,180212749
Winter	CO2	24	138	0,166270211
Winter	CO2	24	139	0,407032333
Winter	CO2	24	140	0,314341533
Winter	PBS	24	141	1,142986119
Winter	PBS	24	142	1,946472785
Winter	PBS	24	143	1,052235934
Winter	PBS	24	144	1,799226137
Winter	PBS	24	145	1,246651146
Winter	PBS	24	146	1,853308135
Winter	PBS	24	147	1,48765119
Winter	PBS	24	148	1,083831818
Winter	PBS	24	149	0,788739393
Winter	PBS	24	150	0,804029482
Winter	bakterie	24	151	0,541762582
Winter	bakterie	24	152	0,987749514
Winter	bakterie	24	153	0,624648604
Winter	bakterie	24	154	0,526527358
Winter	bakterie	24	155	0,599328815
Winter	bakterie	24	156	0,806707107
Winter	bakterie	24	157	0,692725592
Winter	bakterie	24	158	1,60584603
Winter	bakterie	24	159	0,645976565
Winter	bakterie	24	160	0,746350397
