# Supplementary material for: Modeling seasonal immune dynamics of honey bee (Apis mellifera L.) response to injection of heat-killed Serratia marcescens
Source: PLoS One. 2024 Oct 4;19(10):e0311415. doi: 10.1371/journal.pone.0311415 (PMC11452037; doi:10.1371/journal.pone.0311415)
Supplement: S3 File — (ZIP) [file pone.0311415.s003.zip › 240731_Supplementary material_Original data/Defensin 1 relative concentration.csv]

Population	Group	Hours pi	Measurement
Summer	Ctrl	4	0,277
Summer	Ctrl	4	0,253
Summer	Ctrl	4	0,483
Summer	CO2	4	0,329
Summer	CO2	4	0,335
Summer	CO2	4	0,307
Summer	PBS	4	0,419
Summer	PBS	4	0,310
Summer	PBS	4	0,397
Summer	Bacteria	4	0,348
Summer	Bacteria	4	0,237
Summer	Bacteria	4	0,275
Summer	Ctrl	8	0,302
Summer	Ctrl	8	0,337
Summer	Ctrl	8	0,248
Summer	CO2	8	0,388
Summer	CO2	8	0,994
Summer	CO2	8	0,434
Summer	PBS	8	0,393
Summer	PBS	8	0,579
Summer	PBS	8	0,359
Summer	Bacteria	8	0,411
Summer	Bacteria	8	0,312
Summer	Bacteria	8	0,281
Summer	Ctrl	12	0,219
Summer	Ctrl	12	0,349
Summer	Ctrl	12	0,225
Summer	CO2	12	0,241
Summer	CO2	12	0,230
Summer	CO2	12	0,188
Summer	PBS	12	0,392
Summer	PBS	12	0,366
Summer	PBS	12	0,294
Summer	Bacteria	12	0,654
Summer	Bacteria	12	0,348
Summer	Bacteria	12	0,532
Summer	Ctrl	16	0,246
Summer	Ctrl	16	0,204
Summer	Ctrl	16	0,236
Summer	CO2	16	0,262
Summer	CO2	16	0,342
Summer	CO2	16	0,666
Summer	PBS	16	0,606
Summer	PBS	16	1,102
Summer	PBS	16	1,250
Summer	Bacteria	16	1,382
Summer	Ctrl	20	0,291
Summer	Ctrl	20	0,381
Summer	Ctrl	20	0,275
Summer	CO2	20	0,319
Summer	CO2	20	0,311
Summer	CO2	20	0,321
Summer	PBS	20	1,593
Summer	PBS	20	1,041
Summer	PBS	20	0,909
Summer	Bacteria	20	0,605
Summer	Bacteria	20	1,430
Summer	Ctrl	24	0,312
Summer	Ctrl	24	0,226
Summer	Ctrl	24	0,212
Summer	CO2	24	0,408
Summer	CO2	24	0,337
Summer	CO2	24	0,285
Summer	PBS	24	1,221
Summer	PBS	24	1,126
Summer	PBS	24	0,677
Summer	Bacteria	24	1,448
Summer	Bacteria	24	0,756
Summer	Bacteria	24	1,551
Winter	Ctrl	4	0,214
Winter	Ctrl	4	0,301
Winter	Ctrl	4	0,242
Winter	CO2	4	0,258
Winter	CO2	4	0,253
Winter	CO2	4	0,269
Winter	PBS	4	0,282
Winter	PBS	4	0,352
Winter	PBS	4	0,265
Winter	Bacteria	4	0,293
Winter	Bacteria	4	0,267
Winter	Bacteria	4	0,354
Winter	Ctrl	12	0,245
Winter	Ctrl	12	0,234
Winter	Ctrl	12	0,222
Winter	CO2	12	0,196
Winter	CO2	12	0,222
Winter	CO2	12	0,204
Winter	PBS	12	0,277
Winter	PBS	12	0,266
Winter	PBS	12	0,459
Winter	Bacteria	12	0,357
Winter	Bacteria	12	0,331
Winter	Bacteria	12	0,293
Winter	Ctrl	16	0,239
Winter	Ctrl	16	0,214
Winter	Ctrl	16	0,205
Winter	CO2	16	0,287
Winter	CO2	16	0,255
Winter	CO2	16	0,245
Winter	PBS	16	0,309
Winter	PBS	16	0,394
Winter	PBS	16	0,320
Winter	Bacteria	16	0,503
Winter	Bacteria	16	0,388
Winter	Bacteria	16	0,517
Winter	Ctrl	24	0,271
Winter	Ctrl	24	0,252
Winter	Ctrl	24	0,282
Winter	CO2	24	0,261
Winter	CO2	24	0,296
Winter	CO2	24	0,259
Winter	PBS	24	0,719
Winter	PBS	24	0,658
Winter	PBS	24	0,788
Winter	Bacteria	24	0,888
Winter	Bacteria	24	0,669
Winter	Bacteria	24	0,624
