# Supplementary material for: Modeling seasonal immune dynamics of honey bee (Apis mellifera L.) response to injection of heat-killed Serratia marcescens
Source: PLoS One. 2024 Oct 4;19(10):e0311415. doi: 10.1371/journal.pone.0311415 (PMC11452037; doi:10.1371/journal.pone.0311415)
Supplement: S3 File — (ZIP) [file pone.0311415.s003.zip › 240731_Supplementary material_Original data/Defensin 1 relative gene expression.csv]

Population	Group	Hours pi	Sample ID	Measurement
Summer	CTRL	4	1	4,423107592
Summer	CTRL	4	2	2,648446439
Summer	CTRL	4	3	0,965549883
Summer	CTRL	4	4	5,31341841
Summer	CTRL	4	5	0,991518027
Summer	CTRL	4	6	0,486946658
Summer	CTRL	4	7	0,34734845
Summer	CTRL	4	8	0,488504126
Summer	CTRL	4	9	0,572716826
Summer	CTRL	4	10	4,850745671
Summer	CO2	4	11	0,437704378
Summer	CO2	4	12	0,442192241
Summer	CO2	4	13	0,309330196
Summer	CO2	4	14	1,675988543
Summer	CO2	4	15	1,172088848
Summer	CO2	4	16	1,92855829
Summer	CO2	4	17	0,914912102
Summer	CO2	4	18	0,227373267
Summer	CO2	4	19	0,886444452
Summer	CO2	4	20	2,808512656
Summer	PBS	4	21	3,582163246
Summer	PBS	4	22	6,798862145
Summer	PBS	4	23	6,942117266
Summer	PBS	4	24	5,023423028
Summer	PBS	4	25	5,358918205
Summer	PBS	4	26	4,110070058
Summer	PBS	4	27	6,41912475
Summer	PBS	4	28	7,451947688
Summer	PBS	4	29	5,919128578
Summer	PBS	4	30	4,477172776
Summer	Bacteria	4	31	8,379844454
Summer	Bacteria	4	32	5,679875611
Summer	Bacteria	4	33	7,786903181
Summer	Bacteria	4	34	5,916247845
Summer	Bacteria	4	35	4,700005795
Summer	Bacteria	4	36	6,14079132
Summer	Bacteria	4	37	4,454642897
Summer	Bacteria	4	38	4,66716606
Summer	Bacteria	4	39	6,725744396
Summer	Bacteria	4	40	3,710507391
Summer	CTRL	8	41	4,511179712
Summer	CTRL	8	42	4,562076609
Summer	CTRL	8	43	3,573256455
Summer	CTRL	8	44	1,635435046
Summer	CTRL	8	45	2,093341537
Summer	CTRL	8	46	4,344593226
Summer	CTRL	8	47	6,591621604
Summer	CTRL	8	48	4,44049716
Summer	CTRL	8	49	2,586565925
Summer	CTRL	8	50	4,430393451
Summer	CO2	8	51	0,912219004
Summer	CO2	8	52	0,494448735
Summer	CO2	8	53	0,066100585
Summer	CO2	8	54	1,324290493
Summer	CO2	8	55	1,090749058
Summer	CO2	8	56	2,002881422
Summer	CO2	8	57	1,04027895
Summer	CO2	8	58	0,234591156
Summer	CO2	8	59	0,180447411
Summer	CO2	8	60	0,283918705
Summer	PBS	8	61	4,37426543
Summer	PBS	8	62	3,701243101
Summer	PBS	8	63	5,645769493
Summer	PBS	8	64	4,489215105
Summer	PBS	8	65	5,170978083
Summer	PBS	8	66	5,302771127
Summer	PBS	8	67	6,060324439
Summer	PBS	8	68	5,913261054
Summer	PBS	8	69	4,462567777
Summer	PBS	8	70	6,973916481
Summer	Bacteria	8	71	8,776916183
Summer	Bacteria	8	72	9,460630645
Summer	Bacteria	8	73	7,260402157
Summer	Bacteria	8	74	7,589662886
Summer	Bacteria	8	75	6,984900019
Summer	Bacteria	8	76	8,933569525
Summer	Bacteria	8	77	7,799508892
Summer	Bacteria	8	78	5,645758832
Summer	Bacteria	8	79	9,46173044
Summer	Bacteria	8	80	11,45624594
Summer	CTRL	12	81	3,35834974
Summer	CTRL	12	82	0,184018143
Summer	CTRL	12	83	0,35995335
Summer	CTRL	12	84	0,975696784
Summer	CTRL	12	85	0,968145482
Summer	CTRL	12	86	0,176235645
Summer	CTRL	12	87	0,628696912
Summer	CTRL	12	88	0,192025622
Summer	CTRL	12	89	1,250130517
Summer	CTRL	12	90	0,097198929
Summer	CO2	12	91	0,269359503
Summer	CO2	12	92	0,996386152
Summer	CO2	12	93	2,659842456
Summer	CO2	12	94	0,743691126
Summer	CO2	12	95	1,220457858
Summer	CO2	12	96	1,391054792
Summer	CO2	12	97	0,811780777
Summer	CO2	12	98	2,535582582
Summer	CO2	12	99	1,441303244
Summer	CO2	12	100	0,772070965
Summer	PBS	12	101	10,20542402
Summer	PBS	12	102	8,910237584
Summer	PBS	12	103	8,603138218
Summer	PBS	12	104	7,040465914
Summer	PBS	12	105	9,437352139
Summer	PBS	12	106	12,84483087
Summer	PBS	12	107	1,636887335
Summer	PBS	12	108	13,89112426
Summer	PBS	12	109	10,56179948
Summer	PBS	12	110	8,251815496
Summer	Bacteria	12	111	15,87823762
Summer	Bacteria	12	112	7,522950154
Summer	Bacteria	12	113	8,911728367
Summer	Bacteria	12	114	9,087844449
Summer	Bacteria	12	115	12,43213483
Summer	Bacteria	12	116	13,94968575
Summer	Bacteria	12	117	11,21845727
Summer	Bacteria	12	118	10,22997521
Summer	Bacteria	12	119	8,559332766
Summer	Bacteria	12	120	9,667890836
Summer	CTRL	16	121	0,45920131
Summer	CTRL	16	122	1,759741666
Summer	CTRL	16	123	0,212563991
Summer	CTRL	16	124	0,317782587
Summer	CTRL	16	125	0,250290636
Summer	CTRL	16	126	0,374278295
Summer	CTRL	16	127	1,927687628
Summer	CTRL	16	128	0,715622372
Summer	CTRL	16	129	0,967977082
Summer	CTRL	16	130	1,216080548
Summer	CO2	16	131	0,884765792
Summer	CO2	16	132	0,459881321
Summer	CO2	16	133	0,100801415
Summer	CO2	16	134	0,342586041
Summer	CO2	16	135	0,127589087
Summer	CO2	16	136	0,235038811
Summer	CO2	16	137	0,216454635
Summer	CO2	16	138	0,093141279
Summer	CO2	16	139	0,150569116
Summer	CO2	16	140	0,265585333
Summer	PBS	16	141	20,25695998
Summer	PBS	16	142	12,59144519
Summer	PBS	16	143	13,87244377
Summer	PBS	16	144	15,60193915
Summer	PBS	16	145	18,96416498
Summer	PBS	16	146	14,60628871
Summer	PBS	16	147	15,93631448
Summer	PBS	16	148	17,6180266
Summer	PBS	16	149	14,57161111
Summer	PBS	16	150	11,38820844
Summer	Bacteria	16	151	15,32084641
Summer	Bacteria	16	152	29,04747212
Summer	Bacteria	16	153	15,23454621
Summer	Bacteria	16	154	13,93124054
Summer	Bacteria	16	155	27,42938292
Summer	Bacteria	16	156	17,43313355
Summer	Bacteria	16	157	8,735475454
Summer	Bacteria	16	158	15,33313784
Summer	Bacteria	16	159	11,38357347
Summer	Bacteria	16	160	15,07457988
Summer	CTRL	20	161	0,272984673
Summer	CTRL	20	162	0,354794754
Summer	CTRL	20	163	0,453085892
Summer	CTRL	20	164	0,654514384
Summer	CTRL	20	165	8,781125754
Summer	CTRL	20	166	1,458390055
Summer	CTRL	20	167	0,467581906
Summer	CTRL	20	168	3,059874945
Summer	CTRL	20	169	2,710323314
Summer	CTRL	20	170	0,412163779
Summer	CO2	20	171	0,711598405
Summer	CO2	20	172	0,715526156
Summer	CO2	20	173	0,348003511
Summer	CO2	20	174	0,465768835
Summer	CO2	20	175	1,80523084
Summer	CO2	20	176	0,379288494
Summer	CO2	20	177	0,76887441
Summer	CO2	20	178	0,866717178
Summer	CO2	20	179	0,235612555
Summer	CO2	20	180	0,229089604
Summer	PBS	20	181	14,0368429
Summer	PBS	20	182	5,577815146
Summer	PBS	20	183	17,79748772
Summer	PBS	20	184	17,66211983
Summer	PBS	20	185	12,28048515
Summer	PBS	20	186	12,1034264
Summer	PBS	20	187	9,374497127
Summer	PBS	20	188	11,01275369
Summer	PBS	20	189	8,79601737
Summer	PBS	20	190	22,13589577
Summer	Bacteria	20	191	7,695547575
Summer	Bacteria	20	192	5,27888343
Summer	Bacteria	20	193	6,121143168
Summer	Bacteria	20	194	8,231119582
Summer	Bacteria	20	195	6,657689037
Summer	Bacteria	20	196	9,855217946
Summer	Bacteria	20	197	8,833462693
Summer	Bacteria	20	198	6,217399319
Summer	Bacteria	20	199	12,43816006
Summer	CTRL	24	200	1,033543661
Summer	CTRL	24	201	1,120718797
Summer	CTRL	24	202	0,412276874
Summer	CTRL	24	203	3,726368016
Summer	CTRL	24	204	0,469388988
Summer	CTRL	24	205	1,167523389
Summer	CTRL	24	206	0,51875471
Summer	CTRL	24	207	1,614777829
Summer	CTRL	24	208	0,619271114
Summer	CTRL	24	209	0,949684608
Summer	CO2	24	210	0,648027056
Summer	CO2	24	211	0,213283515
Summer	CO2	24	212	0,184564239
Summer	CO2	24	213	0,793175091
Summer	CO2	24	214	0,557296126
Summer	CO2	24	215	1,063662646
Summer	CO2	24	216	0,743867727
Summer	CO2	24	217	0,837872304
Summer	CO2	24	218	0,575234169
Summer	CO2	24	219	0,365456806
Summer	PBS	24	220	15,52159747
Summer	PBS	24	221	8,437616803
Summer	PBS	24	222	21,60457815
Summer	PBS	24	223	9,289732711
Summer	PBS	24	224	12,99681044
Summer	PBS	24	225	15,28706784
Summer	PBS	24	226	12,01647215
Summer	PBS	24	227	13,77712012
Summer	PBS	24	228	7,743464296
Summer	PBS	24	229	13,51798069
Summer	Bacteria	24	230	8,275027145
Summer	Bacteria	24	231	4,734763505
Summer	Bacteria	24	232	6,150747321
Summer	Bacteria	24	233	7,749886615
Summer	Bacteria	24	234	7,358140491
Summer	Bacteria	24	235	5,7448199
Summer	Bacteria	24	236	8,648351706
Summer	Bacteria	24	237	3,842780071
Summer	Bacteria	24	238	4,628713764
Winter	CTRL	4	1	0,078981095
Winter	CTRL	4	2	0,076956867
Winter	CTRL	4	3	0,589430206
Winter	CTRL	4	4	0,122789921
Winter	CTRL	4	5	0,569926038
Winter	CTRL	4	6	0,225113118
Winter	CTRL	4	7	0,212175659
Winter	CTRL	4	8	0,094388964
Winter	CTRL	4	9	0,020993353
Winter	CTRL	4	10	0,286404838
Winter	CO2	4	11	0,194385969
Winter	CO2	4	12	0,528092873
Winter	CO2	4	13	0,279401481
Winter	CO2	4	14	0,582196418
Winter	CO2	4	15	0,435074996
Winter	CO2	4	16	0,329283228
Winter	CO2	4	17	0,142209943
Winter	CO2	4	18	0,214736584
Winter	CO2	4	19	0,801078097
Winter	CO2	4	20	0,10030639
Winter	PBS	4	21	2,081554762
Winter	PBS	4	22	2,747025091
Winter	PBS	4	23	3,046254359
Winter	PBS	4	24	2,018026731
Winter	PBS	4	25	0,955045005
Winter	PBS	4	26	1,511981182
Winter	PBS	4	27	2,367486042
Winter	PBS	4	28	1,434953346
Winter	PBS	4	29	1,46308431
Winter	PBS	4	30	2,202059218
Winter	bakterie	4	31	2,007937891
Winter	bakterie	4	32	1,614669124
Winter	bakterie	4	33	1,637307936
Winter	bakterie	4	34	3,878140497
Winter	bakterie	4	35	1,455008609
Winter	bakterie	4	36	1,953127889
Winter	bakterie	4	37	1,303581842
Winter	bakterie	4	38	1,852677081
Winter	bakterie	4	39	1,240347915
Winter	bakterie	4	40	1,021311406
Winter	CTRL	12	41	0,595922162
Winter	CTRL	12	42	0,138551637
Winter	CTRL	12	43	0,475670054
Winter	CTRL	12	44	0,113532952
Winter	CTRL	12	45	0,135806869
Winter	CTRL	12	46	0,36000574
Winter	CTRL	12	47	0,08092472
Winter	CTRL	12	48	0,400454113
Winter	CTRL	12	49	0,447699699
Winter	CTRL	12	50	0,449538959
Winter	CO2	12	51	1,704282846
Winter	CO2	12	52	0,107697821
Winter	CO2	12	53	1,47144805
Winter	CO2	12	54	0,099124122
Winter	CO2	12	55	0,492544398
Winter	CO2	12	56	0,275362476
Winter	CO2	12	57	0,177037117
Winter	CO2	12	58	0,073767743
Winter	CO2	12	59	0,583770259
Winter	CO2	12	60	0,683996109
Winter	PBS	12	61	3,001669971
Winter	PBS	12	62	3,02254717
Winter	PBS	12	63	4,310089928
Winter	PBS	12	64	2,350826009
Winter	PBS	12	65	4,603458549
Winter	PBS	12	66	4,519260658
Winter	PBS	12	67	2,93506197
Winter	PBS	12	68	6,277624958
Winter	PBS	12	69	2,480365082
Winter	PBS	12	70	5,326320569
Winter	bakterie	12	71	3,185455041
Winter	bakterie	12	72	3,583446183
Winter	bakterie	12	73	6,796735163
Winter	bakterie	12	74	5,348389827
Winter	bakterie	12	75	6,559422995
Winter	bakterie	12	76	3,737761469
Winter	bakterie	12	77	4,588447404
Winter	bakterie	12	78	3,220470675
Winter	bakterie	12	79	3,221277673
Winter	bakterie	12	80	4,97826126
Winter	CTRL	16	81	0,232992942
Winter	CTRL	16	82	0,44550684
Winter	CTRL	16	83	1,203420103
Winter	CTRL	16	84	0,664345209
Winter	CTRL	16	85	0,118606865
Winter	CTRL	16	86	0,59418155
Winter	CTRL	16	87	0,414805233
Winter	CTRL	16	88	0,158087563
Winter	CTRL	16	89	0,323265619
Winter	CTRL	16	90	0,232866212
Winter	CO2	16	91	0,365902259
Winter	CO2	16	92	1,00680629
Winter	CO2	16	93	0,859796037
Winter	CO2	16	94	0,496781501
Winter	CO2	16	95	0,584354053
Winter	CO2	16	96	1,333227006
Winter	CO2	16	97	0,884867744
Winter	CO2	16	98	0,045715365
Winter	CO2	16	99	0,771547446
Winter	CO2	16	100	0,354752347
Winter	PBS	16	101	3,767965842
Winter	PBS	16	102	3,508599121
Winter	PBS	16	103	5,122428147
Winter	PBS	16	104	2,88502593
Winter	PBS	16	105	3,014942332
Winter	PBS	16	106	3,206741632
Winter	PBS	16	107	4,083987518
Winter	PBS	16	108	5,474291856
Winter	PBS	16	109	2,570977363
Winter	PBS	16	110	6,708581253
Winter	bakterie	16	111	5,773203443
Winter	bakterie	16	112	4,664460037
Winter	bakterie	16	113	2,780109409
Winter	bakterie	16	114	4,775081677
Winter	bakterie	16	115	5,456562806
Winter	bakterie	16	116	6,998890699
Winter	bakterie	16	117	2,880846552
Winter	bakterie	16	118	7,57059909
Winter	bakterie	16	119	5,640650099
Winter	bakterie	16	120	6,022619664
Winter	CTRL	24	121	1,765030015
Winter	CTRL	24	122	0,371844211
Winter	CTRL	24	123	0,575419617
Winter	CTRL	24	124	0,672909177
Winter	CTRL	24	125	0,538959784
Winter	CTRL	24	126	0,368822743
Winter	CTRL	24	127	0,068911327
Winter	CTRL	24	128	1,082196992
Winter	CTRL	24	129	0,064869428
Winter	CTRL	24	130	0,158380286
Winter	CO2	24	131	0,044443559
Winter	CO2	24	132	0,468701322
Winter	CO2	24	133	0,201561918
Winter	CO2	24	134	0,546852937
Winter	CO2	24	135	0,099667826
Winter	CO2	24	136	0,064535161
Winter	CO2	24	137	0,189382428
Winter	CO2	24	138	0,140261969
Winter	CO2	24	139	0,320040405
Winter	CO2	24	140	0,297891196
Winter	PBS	24	141	9,236972306
Winter	PBS	24	142	7,086254132
Winter	PBS	24	143	6,117803595
Winter	PBS	24	144	9,883692793
Winter	PBS	24	145	9,528702247
Winter	PBS	24	146	6,305702211
Winter	PBS	24	147	7,953513071
Winter	PBS	24	148	5,150578979
Winter	PBS	24	149	4,451492892
Winter	PBS	24	150	3,690712856
Winter	bakterie	24	151	4,496735354
Winter	bakterie	24	152	6,306471937
Winter	bakterie	24	153	2,874145089
Winter	bakterie	24	154	6,009769947
Winter	bakterie	24	155	8,816843434
Winter	bakterie	24	156	9,556190304
Winter	bakterie	24	157	6,153581878
Winter	bakterie	24	158	12,8827999
Winter	bakterie	24	159	9,083908709
Winter	bakterie	24	160	5,858785041
