# Supplementary material for: Modeling seasonal immune dynamics of honey bee (Apis mellifera L.) response to injection of heat-killed Serratia marcescens
Source: PLoS One. 2024 Oct 4;19(10):e0311415. doi: 10.1371/journal.pone.0311415 (PMC11452037; doi:10.1371/journal.pone.0311415)
Supplement: S3 File — (ZIP) [file pone.0311415.s003.zip › 240731_Supplementary material_Original data/Hemocyte concentration.csv]

Population	Group	Hours pi	Measurement
Summer	CTRL	4	11550
Summer	CTRL	4	11550
Summer	CTRL	4	16850
Summer	CTRL	4	11950
Summer	CTRL	4	17450
Summer	CO2	4	7200
Summer	CO2	4	9400
Summer	CO2	4	11850
Summer	CO2	4	15150
Summer	CO2	4	11700
Summer	PBS	4	10700
Summer	PBS	4	9150
Summer	PBS	4	18250
Summer	PBS	4	15150
Summer	PBS	4	15800
Summer	Bacteria	4	12700
Summer	Bacteria	4	12800
Summer	Bacteria	4	19200
Summer	Bacteria	4	19200
Summer	Bacteria	4	28300
Summer	CTRL	8	12650
Summer	CTRL	8	13100
Summer	CTRL	8	13950
Summer	CTRL	8	14250
Summer	CTRL	8	15950
Summer	CO2	8	12950
Summer	CO2	8	7700
Summer	CO2	8	11350
Summer	CO2	8	9550
Summer	CO2	8	12450
Summer	PBS	8	8600
Summer	PBS	8	13550
Summer	PBS	8	14350
Summer	PBS	8	11300
Summer	PBS	8	15550
Summer	Bacteria	8	15350
Summer	Bacteria	8	11150
Summer	Bacteria	8	15500
Summer	Bacteria	8	8050
Summer	Bacteria	12	12750
Summer	CTRL	12	18450
Summer	CTRL	12	10200
Summer	CTRL	12	9800
Summer	CTRL	12	9800
Summer	CO2	12	10500
Summer	CO2	12	10600
Summer	CO2	12	10750
Summer	CO2	12	8900
Summer	CO2	12	7950
Summer	PBS	12	11100
Summer	PBS	12	17050
Summer	PBS	12	10650
Summer	PBS	12	8800
Summer	PBS	12	9650
Summer	Bacteria	12	9750
Summer	Bacteria	12	12950
Summer	Bacteria	12	13950
Summer	Bacteria	12	14050
Summer	Bacteria	12	18600
Summer	CTRL	16	11800
Summer	CTRL	16	14650
Summer	CTRL	16	10100
Summer	CTRL	16	11000
Summer	CTRL	16	15800
Summer	CO2	16	10900
Summer	CO2	16	7950
Summer	CO2	16	19500
Summer	CO2	16	10550
Summer	CO2	16	7000
Summer	PBS	16	11500
Summer	PBS	16	7050
Summer	PBS	16	13350
Summer	PBS	16	10250
Summer	PBS	16	9050
Summer	Bacteria	16	2800
Summer	Bacteria	16	2550
Summer	Bacteria	16	4050
Summer	Bacteria	16	6450
Summer	Bacteria	16	15300
Summer	CTRL	20	11650
Summer	CTRL	20	8600
Summer	CTRL	20	13650
Summer	CTRL	20	8000
Summer	CTRL	20	9900
Summer	CO2	20	8950
Summer	CO2	20	17800
Summer	CO2	20	12500
Summer	CO2	20	8900
Summer	CO2	20	13100
Summer	PBS	20	9000
Summer	PBS	20	10600
Summer	PBS	20	12850
Summer	PBS	20	18200
Summer	PBS	20	16150
Summer	Bacteria	20	2000
Summer	Bacteria	20	4400
Summer	Bacteria	20	5500
Summer	Bacteria	20	4000
Summer	Bacteria	20	9650
Summer	CTRL	24	19600
Summer	CTRL	24	17300
Summer	CTRL	24	12850
Summer	CTRL	24	7050
Summer	CTRL	24	9300
Summer	CO2	24	14150
Summer	CO2	24	11750
Summer	CO2	24	15100
Summer	CO2	24	18600
Summer	CO2	24	7900
Summer	PBS	24	6900
Summer	PBS	24	7950
Summer	PBS	24	10750
Summer	PBS	24	12850
Summer	PBS	24	1950
Summer	Bacteria	24	600
Summer	Bacteria	24	3400
Summer	Bacteria	24	13500
Summer	Bacteria	24	7750
Summer	Bacteria	24	9600
Summer	Bacteria	24	12950
Summer	Bacteria	24	9400
Winter	CTRL	4	17050
Winter	CTRL	4	16500
Winter	CTRL	4	16700
Winter	CTRL	4	17500
Winter	CTRL	4	20950
Winter	CO2	4	21250
Winter	CO2	4	20250
Winter	CO2	4	11050
Winter	CO2	4	15950
Winter	CO2	4	16550
Winter	PBS	4	12900
Winter	PBS	4	11950
Winter	PBS	4	18650
Winter	PBS	4	19700
Winter	PBS	4	18650
Winter	Bacteria	4	19400
Winter	Bacteria	4	11600
Winter	Bacteria	4	13350
Winter	Bacteria	4	15200
Winter	Bacteria	4	13800
Winter	CTRL	12	20000
Winter	CTRL	12	22250
Winter	CTRL	12	23500
Winter	CTRL	12	19100
Winter	CTRL	12	20900
Winter	CO2	12	13950
Winter	CO2	12	14500
Winter	CO2	12	21850
Winter	CO2	12	21250
Winter	CO2	12	25100
Winter	PBS	12	12900
Winter	PBS	12	9350
Winter	PBS	12	14150
Winter	PBS	12	25450
Winter	PBS	12	18150
Winter	Bacteria	12	19250
Winter	Bacteria	12	14700
Winter	Bacteria	12	15950
Winter	Bacteria	12	17700
Winter	Bacteria	12	23300
Winter	CTRL	16	24400
Winter	CTRL	16	17950
Winter	CTRL	16	22800
Winter	CTRL	16	20450
Winter	CTRL	16	26950
Winter	CO2	16	8850
Winter	CO2	16	16950
Winter	CO2	16	19400
Winter	CO2	16	12150
Winter	CO2	16	17200
Winter	PBS	16	8750
Winter	PBS	16	11300
Winter	PBS	16	18000
Winter	PBS	16	18950
Winter	PBS	16	13250
Winter	Bacteria	16	18200
Winter	Bacteria	16	15400
Winter	Bacteria	16	15400
Winter	Bacteria	16	18250
Winter	Bacteria	16	17750
Winter	CTRL	24	18100
Winter	CTRL	24	11700
Winter	CTRL	24	9550
Winter	CTRL	24	20950
Winter	CTRL	24	16900
Winter	CO2	24	22800
Winter	CO2	24	20250
Winter	CO2	24	15950
Winter	CO2	24	26000
Winter	CO2	24	22450
Winter	PBS	24	20600
Winter	PBS	24	27050
Winter	PBS	24	27600
Winter	PBS	24	15450
Winter	PBS	24	8300
Winter	Bacteria	24	18400
Winter	Bacteria	24	13100
Winter	Bacteria	24	15250
Winter	Bacteria	24	16500
Winter	Bacteria	24	22100
