# Supplementary material for: Modeling seasonal immune dynamics of honey bee (Apis mellifera L.) response to injection of heat-killed Serratia marcescens
Source: PLoS One. 2024 Oct 4;19(10):e0311415. doi: 10.1371/journal.pone.0311415 (PMC11452037; doi:10.1371/journal.pone.0311415)
Supplement: S3 File — (ZIP) [file pone.0311415.s003.zip › 240731_Supplementary material_Original data/Hymenoptaecin relative concentration.csv]

Population	Group	Hours pi	Measurement
Summer	Ctrl	4	0,295
Summer	Ctrl	4	0,296
Summer	Ctrl	4	0,983
Summer	CO2	4	0,293
Summer	CO2	4	0,291
Summer	CO2	4	0,229
Summer	PBS	4	1,188
Summer	PBS	4	0,533
Summer	PBS	4	0,272
Summer	Bacteria	4	1,012
Summer	Bacteria	4	0,384
Summer	Bacteria	4	0,434
Summer	Ctrl	8	1,539
Summer	Ctrl	8	1,368
Summer	Ctrl	8	0,566
Summer	CO2	8	0,298
Summer	CO2	8	1,811
Summer	CO2	8	0,876
Summer	PBS	8	0,942
Summer	PBS	8	1,565
Summer	PBS	8	0,845
Summer	Bacteria	8	1,861
Summer	Bacteria	8	1,098
Summer	Bacteria	8	0,524
Summer	Ctrl	12	0,186
Summer	Ctrl	12	0,701
Summer	Ctrl	12	0,225
Summer	CO2	12	0,242
Summer	CO2	12	0,311
Summer	CO2	12	0,263
Summer	PBS	12	1,519
Summer	PBS	12	1,561
Summer	PBS	12	0,890
Summer	Bacteria	12	1,988
Summer	Bacteria	12	1,248
Summer	Bacteria	12	1,945
Summer	Ctrl	16	0,302
Summer	Ctrl	16	0,197
Summer	Ctrl	16	0,199
Summer	CO2	16	0,223
Summer	CO2	16	0,264
Summer	CO2	16	0,353
Summer	PBS	16	1,384
Summer	PBS	16	2,115
Summer	PBS	16	2,771
Summer	Bacteria	16	2,447
Summer	Ctrl	20	0,232
Summer	Ctrl	20	0,267
Summer	Ctrl	20	0,187
Summer	CO2	20	0,219
Summer	CO2	20	0,229
Summer	CO2	20	0,246
Summer	PBS	20	2,185
Summer	PBS	20	0,732
Summer	PBS	20	1,976
Summer	Bacteria	20	1,165
Summer	Bacteria	20	1,142
Summer	Ctrl	24	0,222
Summer	Ctrl	24	0,180
Summer	Ctrl	24	0,130
Summer	CO2	24	0,252
Summer	CO2	24	0,286
Summer	CO2	24	0,278
Summer	PBS	24	0,675
Summer	PBS	24	1,843
Summer	PBS	24	1,845
Summer	Bacteria	24	1,750
Summer	Bacteria	24	1,526
Summer	Bacteria	24	2,693
Winter	Ctrl	4	0,199
Winter	Ctrl	4	0,189
Winter	Ctrl	4	0,223
Winter	CO2	4	0,241
Winter	CO2	4	0,222
Winter	CO2	4	0,206
Winter	PBS	4	0,300
Winter	PBS	4	0,273
Winter	PBS	4	0,249
Winter	Bacteria	4	0,262
Winter	Bacteria	4	0,261
Winter	Bacteria	4	0,493
Winter	Ctrl	12	0,255
Winter	Ctrl	12	0,202
Winter	Ctrl	12	0,238
Winter	CO2	12	0,216
Winter	CO2	12	0,225
Winter	CO2	12	0,268
Winter	PBS	12	0,611
Winter	PBS	12	0,512
Winter	PBS	12	0,866
Winter	Bacteria	12	1,041
Winter	Bacteria	12	0,889
Winter	Bacteria	12	0,880
Winter	Ctrl	16	0,218
Winter	Ctrl	16	0,236
Winter	Ctrl	16	0,244
Winter	CO2	16	0,210
Winter	CO2	16	0,256
Winter	CO2	16	0,207
Winter	PBS	16	0,980
Winter	PBS	16	1,266
Winter	PBS	16	1,019
Winter	Bacteria	16	1,562
Winter	Bacteria	16	1,413
Winter	Bacteria	16	2,025
Winter	Ctrl	24	0,160
Winter	Ctrl	24	0,168
Winter	Ctrl	24	0,182
Winter	CO2	24	0,182
Winter	CO2	24	0,186
Winter	CO2	24	0,171
Winter	PBS	24	0,899
Winter	PBS	24	0,567
Winter	PBS	24	0,889
Winter	Bacteria	24	0,767
Winter	Bacteria	24	0,654
Winter	Bacteria	24	0,687
