# Supplementary material for: Modeling seasonal immune dynamics of honey bee (Apis mellifera L.) response to injection of heat-killed Serratia marcescens
Source: PLoS One. 2024 Oct 4;19(10):e0311415. doi: 10.1371/journal.pone.0311415 (PMC11452037; doi:10.1371/journal.pone.0311415)
Supplement: S3 File — (ZIP) [file pone.0311415.s003.zip › 240731_Supplementary material_Original data/Hymenoptaecin relative gene expression.csv]

Population	Group	Hours pi	Sample ID	Measurement
Summer	CTRL	4	1	7,677848658
Summer	CTRL	4	2	8,664805829
Summer	CTRL	4	3	1,788128392
Summer	CTRL	4	4	10,76172895
Summer	CTRL	4	5	0,350379389
Summer	CTRL	4	6	0,833553154
Summer	CTRL	4	7	0,538784892
Summer	CTRL	4	8	0,481709386
Summer	CTRL	4	9	1,796236421
Summer	CTRL	4	10	7,94972709
Summer	CO2	4	11	0,335960072
Summer	CO2	4	12	1,101821734
Summer	CO2	4	13	0,521330643
Summer	CO2	4	14	3,830763634
Summer	CO2	4	15	1,701484137
Summer	CO2	4	16	4,26367422
Summer	CO2	4	17	1,285485927
Summer	CO2	4	18	0,087416941
Summer	CO2	4	19	2,08101739
Summer	CO2	4	20	6,618339851
Summer	PBS	4	21	2,802365718
Summer	PBS	4	22	10,11616011
Summer	PBS	4	23	9,993749459
Summer	PBS	4	24	8,459932443
Summer	PBS	4	25	9,242355244
Summer	PBS	4	26	8,583063981
Summer	PBS	4	27	11,0639712
Summer	PBS	4	28	13,90242899
Summer	PBS	4	29	8,586405353
Summer	PBS	4	30	9,003853354
Summer	Bacteria	4	31	13,77498542
Summer	Bacteria	4	32	10,81740819
Summer	Bacteria	4	33	12,28182556
Summer	Bacteria	4	34	9,317164703
Summer	Bacteria	4	35	7,49466057
Summer	Bacteria	4	36	11,12493405
Summer	Bacteria	4	37	7,463814844
Summer	Bacteria	4	38	7,151775442
Summer	Bacteria	4	39	11,27253995
Summer	Bacteria	4	40	5,339898542
Summer	CTRL	8	41	11,38141854
Summer	CTRL	8	42	10,00114267
Summer	CTRL	8	43	6,862083877
Summer	CTRL	8	44	6,133639602
Summer	CTRL	8	45	5,122492562
Summer	CTRL	8	46	9,102706388
Summer	CTRL	8	47	10,68851581
Summer	CTRL	8	48	10,5563854
Summer	CTRL	8	49	7,872069378
Summer	CTRL	8	50	14,48826485
Summer	CO2	8	51	2,478460159
Summer	CO2	8	52	0,186372152
Summer	CO2	8	53	0,07712203
Summer	CO2	8	54	3,090944681
Summer	CO2	8	55	2,335628162
Summer	CO2	8	56	3,221635787
Summer	CO2	8	57	0,964316369
Summer	CO2	8	58	0,821547893
Summer	CO2	8	59	0,142223225
Summer	CO2	8	60	0,352187504
Summer	PBS	8	61	8,983523156
Summer	PBS	8	62	8,995572506
Summer	PBS	8	63	12,87368562
Summer	PBS	8	64	9,616922228
Summer	PBS	8	65	11,26159288
Summer	PBS	8	66	10,40124009
Summer	PBS	8	67	12,42156872
Summer	PBS	8	68	15,42729628
Summer	PBS	8	69	10,92545735
Summer	PBS	8	70	14,24499413
Summer	Bacteria	8	71	14,8370511
Summer	Bacteria	8	72	18,81318865
Summer	Bacteria	8	73	13,98268414
Summer	Bacteria	8	74	18,58006454
Summer	Bacteria	8	75	12,71273187
Summer	Bacteria	8	76	19,18677287
Summer	Bacteria	8	77	16,6980572
Summer	Bacteria	8	78	12,03877743
Summer	Bacteria	8	79	20,39103067
Summer	Bacteria	8	80	21,35138404
Summer	CTRL	12	81	2,8621619
Summer	CTRL	12	82	0,191375836
Summer	CTRL	12	83	0,108399866
Summer	CTRL	12	84	0,682704395
Summer	CTRL	12	85	0,165004586
Summer	CTRL	12	86	0,2453714
Summer	CTRL	12	87	0,10809968
Summer	CTRL	12	88	0,207373952
Summer	CTRL	12	89	0,803806514
Summer	CTRL	12	90	0,080362158
Summer	CO2	12	91	0,177633274
Summer	CO2	12	92	0,239216906
Summer	CO2	12	93	4,01568131
Summer	CO2	12	94	0,618361006
Summer	CO2	12	95	0,840658369
Summer	CO2	12	96	1,18457387
Summer	CO2	12	97	1,169263209
Summer	CO2	12	98	4,835924985
Summer	CO2	12	99	1,386947935
Summer	CO2	12	100	1,056888145
Summer	PBS	12	101	20,25640876
Summer	PBS	12	102	20,65636299
Summer	PBS	12	103	19,767287
Summer	PBS	12	104	19,76713184
Summer	PBS	12	105	19,98343225
Summer	PBS	12	106	21,41281778
Summer	PBS	12	107	20,41717991
Summer	PBS	12	108	24,53605016
Summer	PBS	12	109	22,58791169
Summer	PBS	12	110	16,91154802
Summer	Bacteria	12	111	32,68699435
Summer	Bacteria	12	112	17,28469275
Summer	Bacteria	12	113	16,85865822
Summer	Bacteria	12	114	18,74208122
Summer	Bacteria	12	115	24,49439892
Summer	Bacteria	12	116	27,03277852
Summer	Bacteria	12	117	22,29882097
Summer	Bacteria	12	118	18,09127227
Summer	Bacteria	12	119	14,49349214
Summer	Bacteria	12	120	24,55545303
Summer	CTRL	16	121	0,196323188
Summer	CTRL	16	122	0,675763075
Summer	CTRL	16	123	0,148951526
Summer	CTRL	16	124	0,141237833
Summer	CTRL	16	125	0,11636197
Summer	CTRL	16	126	0,257708002
Summer	CTRL	16	127	0,692579145
Summer	CTRL	16	128	0,414163258
Summer	CTRL	16	129	0,530146066
Summer	CTRL	16	130	0,334652243
Summer	CO2	16	131	0,154554801
Summer	CO2	16	132	0,16597173
Summer	CO2	16	133	0,065188209
Summer	CO2	16	134	0,129119766
Summer	CO2	16	135	0,08803077
Summer	CO2	16	136	0,139452462
Summer	CO2	16	137	0,183040875
Summer	CO2	16	138	0,08130534
Summer	CO2	16	139	0,182775732
Summer	CO2	16	140	0,155551542
Summer	PBS	16	141	27,80613479
Summer	PBS	16	142	24,01655291
Summer	PBS	16	143	15,72262126
Summer	PBS	16	144	28,72386669
Summer	PBS	16	145	26,26724414
Summer	PBS	16	146	26,40108682
Summer	PBS	16	147	31,20944006
Summer	PBS	16	148	29,33202477
Summer	PBS	16	149	19,1457495
Summer	PBS	16	150	17,63143748
Summer	Bacteria	16	151	28,18762157
Summer	Bacteria	16	152	42,55952857
Summer	Bacteria	16	153	28,2238933
Summer	Bacteria	16	154	16,57037088
Summer	Bacteria	16	155	43,40593622
Summer	Bacteria	16	156	25,10915956
Summer	Bacteria	16	157	11,95624577
Summer	Bacteria	16	158	21,02197254
Summer	Bacteria	16	159	22,83241275
Summer	Bacteria	16	160	26,13062851
Summer	CTRL	20	161	0,214041944
Summer	CTRL	20	162	0,316476401
Summer	CTRL	20	163	0,151965889
Summer	CTRL	20	164	0,129862207
Summer	CTRL	20	165	18,22623454
Summer	CTRL	20	166	1,120953919
Summer	CTRL	20	167	0,243612885
Summer	CTRL	20	168	1,540479573
Summer	CTRL	20	169	0,345002833
Summer	CTRL	20	170	0,150060306
Summer	CO2	20	171	0,197803817
Summer	CO2	20	172	0,304755893
Summer	CO2	20	173	0,134777296
Summer	CO2	20	174	0,141074686
Summer	CO2	20	175	1,756101098
Summer	CO2	20	176	0,22096523
Summer	CO2	20	177	0,212534298
Summer	CO2	20	178	0,376724625
Summer	CO2	20	179	0,143759147
Summer	CO2	20	180	0,909246458
Summer	PBS	20	181	29,26993935
Summer	PBS	20	182	21,44838815
Summer	PBS	20	183	31,95661051
Summer	PBS	20	184	34,34293477
Summer	PBS	20	185	18,54622904
Summer	PBS	20	186	21,13846068
Summer	PBS	20	187	12,15307552
Summer	PBS	20	188	31,749329
Summer	PBS	20	189	26,92015057
Summer	PBS	20	190	23,86223267
Summer	Bacteria	20	191	26,72410663
Summer	Bacteria	20	192	4,823526209
Summer	Bacteria	20	193	5,813095406
Summer	Bacteria	20	194	0,5415917
Summer	Bacteria	20	195	3,576193515
Summer	Bacteria	20	196	6,462720371
Summer	Bacteria	20	197	12,35928792
Summer	Bacteria	20	198	7,003542409
Summer	Bacteria	20	199	17,94459641
Summer	CTRL	24	200	0,19714829
Summer	CTRL	24	201	0,171788111
Summer	CTRL	24	202	0,157348113
Summer	CTRL	24	203	1,414693323
Summer	CTRL	24	204	0,156788112
Summer	CTRL	24	205	0,284197262
Summer	CTRL	24	206	0,178973282
Summer	CTRL	24	207	0,185846636
Summer	CTRL	24	208	0,364821623
Summer	CTRL	24	209	0,177459851
Summer	CO2	24	210	2,491439562
Summer	CO2	24	211	0,15887394
Summer	CO2	24	212	0,211003988
Summer	CO2	24	213	0,606196906
Summer	CO2	24	214	0,570656551
Summer	CO2	24	215	0,275843493
Summer	CO2	24	216	0,211873884
Summer	CO2	24	217	0,323889358
Summer	CO2	24	218	1,15405046
Summer	CO2	24	219	0,139931959
Summer	PBS	24	220	16,96682594
Summer	PBS	24	221	7,390744849
Summer	PBS	24	222	27,74422953
Summer	PBS	24	223	1,880124123
Summer	PBS	24	224	21,1261216
Summer	PBS	24	225	32,49895788
Summer	PBS	24	226	21,7129481
Summer	PBS	24	227	18,16274988
Summer	PBS	24	228	10,38756387
Summer	PBS	24	229	25,14575075
Summer	Bacteria	24	230	14,13177716
Summer	Bacteria	24	231	9,116218628
Summer	Bacteria	24	232	4,681738045
Summer	Bacteria	24	233	11,98000306
Summer	Bacteria	24	234	7,945225548
Summer	Bacteria	24	235	6,431847599
Summer	Bacteria	24	236	16,47673783
Summer	Bacteria	24	237	1,24994988
Summer	Bacteria	24	238	7,091544762
Winter	CTRL	4	1	0,054202773
Winter	CTRL	4	2	0,224049686
Winter	CTRL	4	3	0,430915218
Winter	CTRL	4	4	0,484230914
Winter	CTRL	4	5	0,837578042
Winter	CTRL	4	6	0,381787325
Winter	CTRL	4	7	0,161968164
Winter	CTRL	4	8	0,172495891
Winter	CTRL	4	9	0,039350648
Winter	CTRL	4	10	0,553399324
Winter	CO2	4	11	0,353508623
Winter	CO2	4	12	0,460740997
Winter	CO2	4	13	0,375472458
Winter	CO2	4	14	0,165741397
Winter	CO2	4	15	0,49193955
Winter	CO2	4	16	0,195393281
Winter	CO2	4	17	0,441263794
Winter	CO2	4	18	0,261230006
Winter	CO2	4	19	1,395635818
Winter	CO2	4	20	0,433374529
Winter	PBS	4	21	5,206468023
Winter	PBS	4	22	6,84614675
Winter	PBS	4	23	4,923716954
Winter	PBS	4	24	5,111422888
Winter	PBS	4	25	2,302560964
Winter	PBS	4	26	2,935082035
Winter	PBS	4	27	5,778930079
Winter	PBS	4	28	3,467710798
Winter	PBS	4	29	3,962116106
Winter	PBS	4	30	5,410144483
Winter	bakterie	4	31	4,719851981
Winter	bakterie	4	32	4,315869422
Winter	bakterie	4	33	2,941616628
Winter	bakterie	4	34	12,84381001
Winter	bakterie	4	35	2,987884381
Winter	bakterie	4	36	4,263395681
Winter	bakterie	4	37	3,854897608
Winter	bakterie	4	38	3,469598528
Winter	bakterie	4	39	2,857755839
Winter	bakterie	4	40	2,411747928
Winter	CTRL	12	41	0,587303766
Winter	CTRL	12	42	0,056708573
Winter	CTRL	12	43	1,053767416
Winter	CTRL	12	44	0,088694658
Winter	CTRL	12	45	0,042091893
Winter	CTRL	12	46	0,464488984
Winter	CTRL	12	47	0,053815916
Winter	CTRL	12	48	0,516644761
Winter	CTRL	12	49	0,403818697
Winter	CTRL	12	50	0,986851557
Winter	CO2	12	51	7,795448537
Winter	CO2	12	52	0,162582441
Winter	CO2	12	53	3,51793711
Winter	CO2	12	54	0,093383564
Winter	CO2	12	55	0,209421447
Winter	CO2	12	56	0,237950489
Winter	CO2	12	57	0,280883044
Winter	CO2	12	58	0,162496017
Winter	CO2	12	59	0,654061212
Winter	CO2	12	60	0,313670238
Winter	PBS	12	61	6,226339197
Winter	PBS	12	62	7,767210881
Winter	PBS	12	63	8,425847534
Winter	PBS	12	64	3,376727097
Winter	PBS	12	65	8,202933332
Winter	PBS	12	66	8,018507754
Winter	PBS	12	67	6,586061923
Winter	PBS	12	68	16,71622475
Winter	PBS	12	69	5,59169032
Winter	PBS	12	70	10,92198143
Winter	bakterie	12	71	9,853446343
Winter	bakterie	12	72	15,01806105
Winter	bakterie	12	73	14,03852113
Winter	bakterie	12	74	8,963709869
Winter	bakterie	12	75	18,14431473
Winter	bakterie	12	76	9,57867738
Winter	bakterie	12	77	11,19340234
Winter	bakterie	12	78	8,36996391
Winter	bakterie	12	79	7,465563913
Winter	bakterie	12	80	10,94013266
Winter	CTRL	16	81	0,46409409
Winter	CTRL	16	82	0,150399537
Winter	CTRL	16	83	2,258974042
Winter	CTRL	16	84	0,739412818
Winter	CTRL	16	85	0,060322208
Winter	CTRL	16	86	0,727840505
Winter	CTRL	16	87	0,034493672
Winter	CTRL	16	88	0,055425357
Winter	CTRL	16	89	0,401658484
Winter	CTRL	16	90	0,168396831
Winter	CO2	16	91	0,293542052
Winter	CO2	16	92	0,213202155
Winter	CO2	16	93	0,775362748
Winter	CO2	16	94	0,689642658
Winter	CO2	16	95	0,410083244
Winter	CO2	16	96	1,458362068
Winter	CO2	16	97	7,687536311
Winter	CO2	16	98	0,013144134
Winter	CO2	16	99	0,154938326
Winter	CO2	16	100	0,4521424
Winter	PBS	16	101	7,045832757
Winter	PBS	16	102	7,523268372
Winter	PBS	16	103	11,02996379
Winter	PBS	16	104	3,333301293
Winter	PBS	16	105	4,634232561
Winter	PBS	16	106	4,967027603
Winter	PBS	16	107	7,660574146
Winter	PBS	16	108	12,50562169
Winter	PBS	16	109	5,240621681
Winter	PBS	16	110	13,87508728
Winter	bakterie	16	111	15,14091838
Winter	bakterie	16	112	11,14116663
Winter	bakterie	16	113	5,688856882
Winter	bakterie	16	114	10,54519946
Winter	bakterie	16	115	17,35266278
Winter	bakterie	16	116	26,3044051
Winter	bakterie	16	117	7,386312587
Winter	bakterie	16	118	17,95516377
Winter	bakterie	16	119	20,15689276
Winter	bakterie	16	120	15,31047879
Winter	CTRL	24	121	0,069582424
Winter	CTRL	24	122	0,035258804
Winter	CTRL	24	123	0,200018975
Winter	CTRL	24	124	0,02996728
Winter	CTRL	24	125	0,135572064
Winter	CTRL	24	126	0,059370627
Winter	CTRL	24	127	0,033610431
Winter	CTRL	24	128	0,103965505
Winter	CTRL	24	129	0,021833203
Winter	CTRL	24	130	0,024971707
Winter	CO2	24	131	0,023316404
Winter	CO2	24	132	0,035026662
Winter	CO2	24	133	0,023422428
Winter	CO2	24	134	0,09255485
Winter	CO2	24	135	0,040273163
Winter	CO2	24	136	0,029399249
Winter	CO2	24	137	0,027423624
Winter	CO2	24	138	0,05204456
Winter	CO2	24	139	0,037776576
Winter	CO2	24	140	0,034051243
Winter	PBS	24	141	11,36271275
Winter	PBS	24	142	13,53471843
Winter	PBS	24	143	8,41387828
Winter	PBS	24	144	25,26224301
Winter	PBS	24	145	20,3645551
Winter	PBS	24	146	11,99980365
Winter	PBS	24	147	10,22413103
Winter	PBS	24	148	3,854934445
Winter	PBS	24	149	5,518595715
Winter	PBS	24	150	2,517051354
Winter	bakterie	24	151	9,74575379
Winter	bakterie	24	152	4,073253724
Winter	bakterie	24	153	2,675143419
Winter	bakterie	24	154	2,396690651
Winter	bakterie	24	155	6,723931963
Winter	bakterie	24	156	13,60637816
Winter	bakterie	24	157	2,55188652
Winter	bakterie	24	158	14,25083452
Winter	bakterie	24	159	8,244392541
Winter	bakterie	24	160	6,548715027
