# Supplementary material for: Modeling seasonal immune dynamics of honey bee (Apis mellifera L.) response to injection of heat-killed Serratia marcescens
Source: PLoS One. 2024 Oct 4;19(10):e0311415. doi: 10.1371/journal.pone.0311415 (PMC11452037; doi:10.1371/journal.pone.0311415)
Supplement: S2 Table — (XLSX) [file pone.0311415.s005.xlsx]

## Sheet: Sheet1
Parameter	Population	Group	ampl-2.5%	ampl	ampl-97.5%	loc-2.5%	loc	loc-97.5%
Antimicrobial activity (lysozyme equivalent mg/ml)	Summer	Control	2.62	3.29	4.04	6.58	13.11	21.58
Antimicrobial activity (lysozyme equivalent mg/ml)	Summer	CO2	2.37	2.96	3.66	2.85	11.68	21.64
Antimicrobial activity (lysozyme equivalent mg/ml)	Summer	PBS	7.93	8.85	9.8	17.47	20.5	25.39
Antimicrobial activity (lysozyme equivalent mg/ml)	Summer	Bacteria	6.74	7.6	8.46	15.14	17.95	22.85
Antimicrobial activity (lysozyme equivalent mg/ml)	Winter	Control	3.73	4.94	6.44	15.33	23.07	30.81
Antimicrobial activity (lysozyme equivalent mg/ml)	Winter	CO2	3.66	4.58	5.57	9.13	16.98	25.61
Antimicrobial activity (lysozyme equivalent mg/ml)	Winter	PBS	16.97	21.36	28.14	22.3	26.68	32.43
Antimicrobial activity (lysozyme equivalent mg/ml)	Winter	Bacteria	19.03	22.94	28.72	21.79	25.88	31.97
Abaecin relative gene expression to HKG	Summer	Control	0.88	1.09	1.34	10.33	16.19	23.94
Abaecin relative gene expression to HKG	Summer	CO2	0.71	0.87	1.06	17.81	23.67	30.93
Abaecin relative gene expression to HKG	Summer	PBS	5.35	6.02	6.68	17.31	18.22	19.23
Abaecin relative gene expression to HKG	Summer	Bacteria	3.16	3.91	4.7	15.47	17.34	20.04
Abaecin relative gene expression to HKG	Winter	Control	0.25	0.34	0.45	12.09	19.38	27.35
Abaecin relative gene expression to HKG	Winter	CO2	0.37	0.49	0.63	5.04	10.58	17.54
Abaecin relative gene expression to HKG	Winter	PBS	1.48	2.02	2.7	17.51	23.78	31.11
Abaecin relative gene expression to HKG	Winter	Bacteria	1.84	2.3	2.81	16.09	19.43	25.14
Abaecin relative concentration (absorbance 450 nm)	Summer	Control	0.27	0.36	0.45	5.32	11	19.04
Abaecin relative concentration (absorbance 450 nm)	Summer	CO2	0.28	0.38	0.5	5.87	13.23	22.58
Abaecin relative concentration (absorbance 450 nm)	Summer	PBS	0.48	0.89	1.45	12.38	16.71	23.38
Abaecin relative concentration (absorbance 450 nm)	Summer	Bacteria	0.44	0.85	1.31	11.76	18.44	26.68
Abaecin relative concentration (absorbance 450 nm)	Winter	Control	0.21	0.24	0.26	10.45	13.5	16.86
Abaecin relative concentration (absorbance 450 nm)	Winter	CO2	0.21	0.23	0.24	7.45	11.81	17.08
Abaecin relative concentration (absorbance 450 nm)	Winter	PBS	0.33	0.4	0.47	16.45	21.79	28.39
Abaecin relative concentration (absorbance 450 nm)	Winter	Bacteria	0.35	0.44	0.54	14.54	18.1	23.5
Apidaecin 1 relative gene expression to HKG	Summer	Control	0.69	0.82	0.97	8.02	14.06	21.88
Apidaecin 1 relative gene expression to HKG	Summer	CO2	0.63	0.79	1.02	20.72	26.41	33.36
Apidaecin 1 relative gene expression to HKG	Summer	PBS	3.18	3.5	3.83	19.92	21.43	23.99
Apidaecin 1 relative gene expression to HKG	Summer	Bacteria	2.46	2.8	3.16	15.26	17.22	20.18
Apidaecin 1 relative gene expression to HKG	Winter	Control	0.17	0.21	0.25	10.59	19.02	27.74
Apidaecin 1 relative gene expression to HKG	Winter	CO2	0.19	0.24	0.29	6.45	14.53	23.86
Apidaecin 1 relative gene expression to HKG	Winter	PBS	0.94	1.24	1.65	22.33	27.82	34.45
Apidaecin 1 relative gene expression to HKG	Winter	Bacteria	0.85	1.11	1.42	14.97	17.8	21.97
Apidaecin 1 concentration (ng/µl)	Summer	Control	5.05	6.35	7.68	7.21	9.62	11.57
Apidaecin 1 concentration (ng/µl)	Summer	CO2	4.53	7.07	9.57	7.25	8.75	10.03
Apidaecin 1 concentration (ng/µl)	Summer	PBS	8.62	10.94	13.43	15.64	16.98	18.75
Apidaecin 1 concentration (ng/µl)	Summer	Bacteria	6.63	8.21	10.09	13.95	18	24.74
Apidaecin 1 concentration (ng/µl)	Winter	Control	4.68	9.53	18.92	21.5	25.88	32.08
Apidaecin 1 concentration (ng/µl)	Winter	CO2	4.33	6.72	10.81	22.62	27.2	33.4
Apidaecin 1 concentration (ng/µl)	Winter	PBS	39.68	53.39	90.7	22.08	25.78	31.91
Apidaecin 1 concentration (ng/µl)	Winter	Bacteria	31.73	41.97	57.64	21.39	25.32	31.66
Defensin 1 relative gene expression to HKG	Summer	Control	1.36	2.17	3.82	3.31	10.75	21.07
Defensin 1 relative gene expression to HKG	Summer	CO2	0.66	0.9	1.18	4.11	10.81	20.36
Defensin 1 relative gene expression to HKG	Summer	PBS	12.82	14.35	15.88	18.06	20	23.43
Defensin 1 relative gene expression to HKG	Summer	Bacteria	11.91	13.9	15.89	13.72	14.85	16.04
Defensin 1 relative gene expression to HKG	Winter	Control	0.35	0.52	0.73	14.89	21.77	29.11
Defensin 1 relative gene expression to HKG	Winter	CO2	0.41	0.59	0.8	9.27	14.38	21.22
Defensin 1 relative gene expression to HKG	Winter	PBS	5.56	6.8	8.45	21.98	26.59	32.98
Defensin 1 relative gene expression to HKG	Winter	Bacteria	5.99	7.13	8.44	20.23	23.96	29.51
Defensin 1 relative concentration (absorbance 450 nm)	Summer	Control	0.25	0.3	0.34	6.08	13.97	22.81
Defensin 1 relative concentration (absorbance 450 nm)	Summer	CO2	0.28	0.4	0.52	7.36	15.38	24.9
Defensin 1 relative concentration (absorbance 450 nm)	Summer	PBS	0.82	1.1	1.39	18.43	22.09	27.85
Defensin 1 relative concentration (absorbance 450 nm)	Summer	Bacteria	0.81	1.2	1.57	18.48	22.93	29.36
Defensin 1 relative concentration (absorbance 450 nm)	Winter	Control	0.23	0.25	0.28	10.01	17.37	25.59
Defensin 1 relative concentration (absorbance 450 nm)	Winter	CO2	0.24	0.26	0.29	11.06	18.18	25.96
Defensin 1 relative concentration (absorbance 450 nm)	Winter	PBS	0.4	0.62	0.86	17.92	25.34	32.31
Defensin 1 relative concentration (absorbance 450 nm)	Winter	Bacteria	0.5	0.68	0.87	19.9	25.76	32.6
Hymenoptaecin relative gene expression to HKG	Summer	Control	7.43	12.05	27.76	6.28	6.98	8.05
Hymenoptaecin relative gene expression to HKG	Summer	CO2	0.98	1.76	2.62	0.73	6.39	13.82
Hymenoptaecin relative gene expression to HKG	Summer	PBS	22.68	25.28	27.87	16.61	17.81	19.34
Hymenoptaecin relative gene expression to HKG	Summer	Bacteria	20.83	24.33	27.83	12.38	13.47	14.57
Hymenoptaecin relative gene expression to HKG	Winter	Control	0.25	0.44	0.68	7.69	13.62	21.62
Hymenoptaecin relative gene expression to HKG	Winter	CO2	0.22	1.18	2.44	8.53	15.3	24.07
Hymenoptaecin relative gene expression to HKG	Winter	PBS	7.87	10.25	13.03	17.44	22.94	29.96
Hymenoptaecin relative gene expression to HKG	Winter	Bacteria	11.32	13.84	16.53	14.03	15.93	17.82
Hymenoptaecin relative concentration (absorbance 450 nm)	Summer	Control	0.29	0.84	1.42	5.08	9.36	20.39
Hymenoptaecin relative concentration (absorbance 450 nm)	Summer	CO2	0.18	0.48	1.05	6.16	13.77	24.96
Hymenoptaecin relative concentration (absorbance 450 nm)	Summer	PBS	1.29	1.75	2.24	14.31	18.9	25.62
Hymenoptaecin relative concentration (absorbance 450 nm)	Summer	Bacteria	1.3	1.82	2.36	14.56	20.1	27.12
Hymenoptaecin relative concentration (absorbance 450 nm)	Winter	Control	0.22	0.23	0.25	9.55	12.24	14.89
Hymenoptaecin relative concentration (absorbance 450 nm)	Winter	CO2	0.22	0.24	0.25	6.91	10.99	15.12
Hymenoptaecin relative concentration (absorbance 450 nm)	Winter	PBS	0.82	1.06	1.31	16.62	18.68	21.99
Hymenoptaecin relative concentration (absorbance 450 nm)	Winter	Bacteria	1.21	1.6	1.97	15.43	17.02	18.44
Hemocyte concentration (hemocytes/µl)	Summer	Control	11900	13300	14830	6.44	13.55	21.66
Hemocyte concentration (hemocytes/µl)	Summer	CO2	10680	12210	13990	12.54	19.66	27.37
Hemocyte concentration (hemocytes/µl)	Summer	PBS	10770	12520	14310	4.94	11.34	19
Hemocyte concentration (hemocytes/µl)	Summer	Bacteria	10590	14790	19100	0.31	5.87	11.79
Hemocyte concentration (hemocytes/µl)	Winter	Control	19380	21730	24020	10.23	13.25	16.39
Hemocyte concentration (hemocytes/µl)	Winter	CO2	16680	19370	22300	11.61	19.07	26.98
Hemocyte concentration (hemocytes/µl)	Winter	PBS	14370	17640	21380	10.74	18.63	27.29
Hemocyte concentration (hemocytes/µl)	Winter	Bacteria	16210	17880	19640	12.42	17.57	24.01
